# Supplementary material for: Domain-Scan: Combinatorial Sero-Diagnosis of Infectious Diseases Using Machine Learning
Source: Front Immunol. 2021 Feb 10;11:619896. doi: 10.3389/fimmu.2020.619896 (PMC7902724; doi:10.3389/fimmu.2020.619896)
Supplement: Supplementary file 2 [file Table_2.xlsx]

## Sheet: Sheet1
HCV			HIV-1
antigen	domain		antigen	domain
CORE	CORE_1-15		p24	HIV_P24_1-15
	CORE_1-18			HIV_P24_6-20
	CORE_6-20			HIV_P24_11-25
	CORE_11-28			HIV_P24_16-30
	CORE_11-25			HIV_P24_21-35
	CORE_16-30			HIV_P24_26-40
	CORE_21-35			HIV_P24_31-45
	CORE_26-40			HIV_P24_36-50
	CORE_31-45			HIV_P24_41-55
	CORE_36-50			HIV_P24_46-60
	CORE_41-55			HIV_P24_51-65
	CORE_46-60			HIV_P24_56-70
	CORE_51-65			HIV_P24_61-75
	CORE_56-70			HIV_P24_66-80
	CORE_61-75			HIV_P24_71-85
	CORE_66-80			HIV_P24_76-90
	CORE_71-85			HIV_P24_81-95
	CORE_76-90			HIV_P24_86-100
	CORE_81-95			HIV_P24_91-105
	CORE_86-100			HIV_P24_96-110
	CORE_91-105			HIV_P24_101-115
	CORE_96-110			HIV_P24_106-120
	CORE_101-115			HIV_P24_111-125
	CORE_106-120			HIV_P24_116-130
	CORE_111-125			HIV_P24_121-135
	CORE_116-130			HIV_P24_126-140
NS3	NS3_DOMAIN-1*			HIV_P24_131-145
	NS3_DOMAIN-4*			HIV_P24_136-150
	NS3_DOMAIN-5*			HIV_P24_141-155
	NS3_DOMAIN-6*			HIV_P24_146-160
	NS3_DOMAIN-7*			HIV_P24_151-165
	NS3_DOMAIN-8*			HIV_P24_156-170
	NS3_DOMAIN-9*			HIV_P24_161-175
	NS3_DOMAIN-10*			HIV_P24_166-180
	NS3_DOMAIN-11*			HIV_P24_171-185
	NS3_DOMAIN-12*			HIV_P24_176-190
	NS3_DOMAIN-13*			HIV_P24_181-195
	NS3_DOMAIN-14*			HIV_P24_186-200
	NS3_DOMAIN-15*			HIV_P24_191-205
	NS3_DOMAIN-16*			HIV_P24_196-210
	NS3_DOMAIN-17*			HIV_P24_201-212
	NS3_DOMAIN-18*		gp160	HIV_GP160_1-50
	NS3_DOMAIN-19*			HIV_GP160_11-60
	HCV_NS3_1-50			HIV_GP160_21-70
	HCV_NS3_11-60			HIV_GP160_31-80
	HCV_NS3_21-70			HIV_GP160_41-90
	HCV_NS3_31-80			HIV_GP160_51-100
	HCV_NS3_41-90			HIV_GP160_61-110
	HCV_NS3_51-100			HIV_GP160_71-120
	HCV_NS3_61-110			HIV_GP160_81-130
	HCV_NS3_71-120			HIV_GP160_91-140
	HCV_NS3_81-130			HIV_GP160_101-150
	HCV_NS3_91-140			HIV_GP160_111-160
	HCV_NS3_101-150			HIV_GP160_121-170
	HCV_NS3_111-160			HIV_GP160_131-180
	HCV_NS3_121-170			HIV_GP160_141-190
	HCV_NS3_131-180			HIV_GP160_151-200
	HCV_NS3_141-190			HIV_GP160_161-210
	HCV_NS3_151-200			HIV_GP160_171-220
	HCV_NS3_161-210			HIV_GP160_181-230
	HCV_NS3_171-220			HIV_GP160_191-240
	HCV_NS3_181-230			HIV_GP160_201-250
	HCV_NS3_191-240			HIV_GP160_211-260
	HCV_NS3_201-250			HIV_GP160_221-270
	HCV_NS3_211-260			HIV_GP160_231-280
	HCV_NS3_221-270			HIV_GP160_241-290
	HCV_NS3_231-280			HIV_GP160_251-300
	HCV_NS3_241-290			HIV_GP160_261-310
	HCV_NS3_251-300			HIV_GP160_271-320
	HCV_NS3_261-310			HIV_GP160_281-330
	HCV_NS3_271-320			HIV_GP160_291-340
	HCV_NS3_281-330			HIV_GP160_301-350
	HCV_NS3_291-340			HIV_GP160_311-360
	HCV_NS3_301-350			HIV_GP160_321-370
	HCV_NS3_311-360			HIV_GP160_331-380
	HCV_NS3_321-370			HIV_GP160_341-390
	HCV_NS3_331-380			HIV_GP160_351-400
	HCV_NS3_341-390			HIV_GP160_361-410
	HCV_NS3_351-400			HIV_GP160_371-420
	HCV_NS3_361-410			HIV_GP160_381-430
	HCV_NS3_371-420			HIV_GP160_391-440
	HCV_NS3_381-430			HIV_GP160_401-450
	HCV_NS3_391-440			HIV_GP160_411-460
	HCV_NS3_401-450			HIV_GP160_431-480
	HCV_NS3_411-460			HIV_GP160_441-490
	HCV_NS3_421-470			HIV_GP160_451-500
	HCV_NS3_431-480			HIV_GP160_461-510
	HCV_NS3_441-490			HIV_GP160_471-520
	HCV_NS3_451-500			HIV_GP160_481-530
	HCV_NS3_461-510			HIV_GP160_491-540
	HCV_NS3_481-530			HIV_GP160_501-550
	HCV_NS3_491-540			HIV_GP160_511-560
	HCV_NS3_501-550			HIV_GP160_521-570
	HCV_NS3_511-560			HIV_GP160_531-580
	HCV_NS3_521-570			HIV_GP160_541-590
	HCV_NS3_531-580			HIV_GP160_551-600
	HCV_NS3_541-590			HIV_GP160_561-610
	HCV_NS3_551-600			HIV_GP160_571-620
	HCV_NS3_561-610			HIV_GP160_581-630
	HCV_NS3_571-620			HIV_GP160_591-640
	HCV_NS3_581-630			HIV_GP160_601-650
	HCV_NS3_591-632			HIV_GP160_611-660
	HCV_NS3_DOMAIN-2			HIV_GP160_621-670
	HCV_NS3_DOMAIN-3			HIV_GP160_631-680
NS5	HCV_NS5A_1-50			HIV_GP160_641-690
	HCV_NS5A_11-60			HIV_GP160_651-700
	HCV_NS5A_21-70			HIV_GP160_661-710
	HCV_NS5A_31-80			HIV_GP160_671-720
	HCV_NS5A_41-90			HIV_GP160_681-730
	HCV_NS5A_51-100			HIV_GP160_691-740
	HCV_NS5A_61-110			HIV_GP160_701-750
	HCV_NS5A_71-120			HIV_GP160_711-760
	HCV_NS5A_81-130			HIV_GP160_721-770
	HCV_NS5A_91-140			HIV_GP160_731-780
	HCV_NS5A_101-150			HIV_GP160_741-790
	HCV_NS5A_111-160			HIV_GP160_761-810
	HCV_NS5A_121-170			HIV_GP160_771-820
	HCV_NS5A_141-190			HIV_GP160_781-830
	HCV_NS5A_151-200			HIV_GP160_791-840
	HCV_NS5A_161-210			HIV_GP160_801-850
	HCV_NS5A_171-220
	HCV_NS5A_181-230
	HCV_NS5A_191-240
	HCV_NS5A_201-250
	HCV_NS5A_211-260
	HCV_NS5A_221-270
	HCV_NS5A_231-280
	HCV_NS5A_241-290
	HCV_NS5A_251-300
	HCV_NS5A_261-310
	HCV_NS5A_271-320
	HCV_NS5A_281-330
	HCV_NS5A_291-340
	HCV_NS5A_301-350
	HCV_NS5A_311-360
	HCV_NS5A_321-370
	HCV_NS5A_331-380
	HCV_NS5A_341-390
	HCV_NS5A_351-400
	HCV_NS5A_361-410
	HCV_NS5A_371-420
	HCV_NS5A_381-430
	HCV_NS5A_391-440
	HCV_NS5A_401-450
E2	E2_EP-I*
	E2_EP-II*
	E2_HVRI*
	E2_HVRI-NEW*
	E2_EP-II-NEW*
	HCV_E2_1-20
	HCV_E2_6-25
	HCV_E2_11-30
	HCV_E2_16-35
	HCV_E2_21-40
	HCV_E2_26-45
	HCV_E2_31-50
	HCV_E2_36-55
	HCV_E2_41-60
	HCV_E2_46-65
	HCV_E2_51-70
	HCV_E2_56-75
	HCV_E2_61-80
	HCV_E2_66-85
	HCV_E2_71-90
	HCV_E2_76-95
	HCV_E2_81-100
	HCV_E2_86-105
	HCV_E2_91-110
	HCV_E2_96-115
	HCV_E2_101-120
	HCV_E2_106-125
	HCV_E2_111-130
	HCV_E2_116-135
	HCV_E2_121-140
	HCV_E2_126-145
	HCV_E2_131-150
	HCV_E2_136-155
	HCV_E2_141-160
	HCV_E2_146-165
	HCV_E2_151-170
	HCV_E2_156-175
	HCV_E2_161-180
	HCV_E2_166-185
	HCV_E2_171-190
	HCV_E2_176-195
	HCV_E2_181-200
	HCV_E2_186-205
	HCV_E2_191-210
	HCV_E2_196-215
	HCV_E2_201-220
	HCV_E2_206-225
	HCV_E2_211-230
	HCV_E2_216-235
	HCV_E2_221-240
	HCV_E2_226-245
	HCV_E2_231-250
	HCV_E2_236-255
	HCV_E2_241-260
	HCV_E2_246-265
	HCV_E2_251-270
	HCV_E2_256-275
	HCV_E2_261-280
	HCV_E2_266-285
	HCV_E2_271-290
	HCV_E2_276-295
	HCV_E2_281-300
	HCV_E2_286-305
	HCV_E2_291-310
	HCV_E2_296-315
	HCV_E2_301-320
	HCV_E2_306-325
	HCV_E2_311-330
	HCV_E2_316-335
	HCV_E2_321-340
	HCV_E2_326-345
	HCV_E2_331-350
	HCV_E2_336-355
	HCV_E2_341-360
	HCV_E2_346-363
*These domains are 23 selected peptides that were cloned and added to the Domain-Scans libraries
