# Supplementary material for: Domain-Scan: Combinatorial Sero-Diagnosis of Infectious Diseases Using Machine Learning
Source: Front Immunol. 2021 Feb 10;11:619896. doi: 10.3389/fimmu.2020.619896 (PMC7902724; doi:10.3389/fimmu.2020.619896)
Supplement: Supplementary file 3 [file Table_3.xlsx]

## Sheet: P3.copy_number.concatenated
sample	HCV_NS3_1-50	HCV_NS3_11-60	HCV_NS3_21-70	HCV_NS3_31-80	HCV_NS3_41-90	HCV_NS3_51-100	HCV_NS3_61-110	HCV_NS3_71-120	HCV_NS3_81-130	HCV_NS3_91-140	HCV_NS3_101-150	HCV_NS3_111-160	HCV_NS3_121-170	HCV_NS3_131-180	HCV_NS3_141-190	HCV_NS3_151-200	HCV_NS3_161-210	HCV_NS3_171-220	HCV_NS3_181-230	HCV_NS3_191-240	HCV_NS3_201-250	HCV_NS3_211-260	HCV_NS3_221-270	HCV_NS3_231-280	HCV_NS3_241-290	HCV_NS3_251-300	HCV_NS3_261-310	HCV_NS3_271-320	HCV_NS3_281-330	HCV_NS3_291-340	HCV_NS3_301-350	HCV_NS3_311-360	HCV_NS3_321-370	HCV_NS3_331-380	HCV_NS3_341-390	HCV_NS3_351-400	HCV_NS3_361-410	HCV_NS3_371-420	HCV_NS3_381-430	HCV_NS3_391-440	HCV_NS3_401-450	HCV_NS3_411-460	HCV_NS3_421-470	HCV_NS3_431-480	HCV_NS3_441-490	HCV_NS3_451-500	HCV_NS3_461-510	HCV_NS3_481-530	HCV_NS3_491-540
Israel_HCV_RNAminus_1_a_p3	6180	2932	23832	35312	9997	2205	5793	9317	1010	7424	7769	4107	24023	7623	5413	6913	4752	6263	5659	12960	12492	11598	6059	6490	4804	5002	4686	10351	10915	11343	4317	2983	3344	22347	27583	25930	11349	8922	9630	13715	11795	5665	2494	8621	3358	1262	2800	6014	18244
Israel_HCV_RNAminus_1_b_p3	4260	3442	23929	38121	9784	2113	5684	8834	849	7058	7064	3448	23396	7255	5447	5535	3708	5397	6306	13051	11977	11266	5402	6650	4355	4332	4630	10395	10962	9916	3385	2503	3813	23429	22203	23876	7732	7901	10534	12303	10808	5185	3465	9636	2807	2085	3654	4771	17744
Israel_HCV_RNAminus_1_c_p3	5108	3911	28177	43396	10629	2211	7057	9609	899	7548	8178	6388	26285	8636	5368	7113	4516	6805	6436	13723	14203	13700	6316	8323	4864	4724	5254	11336	11282	10865	3996	3156	3350	23275	27231	28061	10965	8933	11752	14779	11628	7213	2482	7729	3660	1641	3521	6048	20242
Israel_HCV_RNAminus_10_a_p3	5432	2313	28092	33382	8928	3117	6627	10927	1252	8218	5691	2999	20849	6520	4586	9507	6923	10359	4938	7037	6977	6378	4896	6675	78339	12990	3878	17762	9300	15583	5604	1662	1877	12238	18390	14128	9569	13438	8574	9149	5883	2974	3143	4261	4558	566	1646	8719	13121
Israel_HCV_RNAminus_10_b_p3	3827	2201	19853	34770	7351	1556	4292	6306	613	5821	5622	2728	23020	6942	4362	4994	3695	4796	4122	9879	6834	5900	3540	6053	28509	8456	3516	8059	9237	8941	3063	1447	1969	15294	13490	15559	7565	7375	6977	11798	6801	3520	1616	4900	3225	1475	2483	4785	13636
Israel_HCV_RNAminus_10_c_p3	8876	3474	23860	51265	10674	2434	6382	8339	792	10141	7774	5009	29228	11156	6363	8339	6013	8196	7003	12146	10820	8282	4952	10076	41512	16365	6514	10310	14144	11526	4411	2897	3395	22953	19865	19355	8790	8745	11801	15752	11321	5441	3301	8047	4665	2565	3891	7406	22037
Israel_HCV_RNAminus_14_a_p3	9790	4092	24831	45922	12734	3088	8019	18374	1488	15256	2898	1940	11311	4713	8482	11171	6778	6910	5880	9207	11440	10449	5347	6738	5726	6184	12873	23665	18143	15259	4320	3948	3993	23740	19261	22319	8434	8912	13735	15276	12248	7820	2254	6486	5045	1260	1911	10855	41440
Israel_HCV_RNAminus_14_b_p3	10136	3700	25250	46022	15005	3153	8415	21950	1826	18530	3278	2210	9823	5737	8973	11621	8467	8236	7890	9735	10708	10061	4293	5895	5105	5947	11539	25002	19485	14502	5029	3340	3449	19527	17946	18659	9294	8373	14355	16595	11440	8784	2942	8149	4929	1867	2133	10388	44965
Israel_HCV_RNAminus_14_c_p3	7380	2802	22878	29183	9779	3084	10206	21634	1870	13606	3030	2410	9720	4810	6754	9735	7607	7491	6459	9250	9244	7634	5225	6311	7340	5260	8499	23849	16752	16927	5796	3119	3393	17832	17867	18174	9666	10339	11132	13398	10740	7232	2938	7402	4991	1509	2771	10114	30019
Israel_HCV_RNAplus_02_a_p3	7035	2179	18655	39477	10248	1731	4336	9542	700	15106	1791	2291	9535	4406	6552	7644	5980	6404	6618	10622	14998	9939	4290	5792	4315	2711	5715	9555	15843	12980	3868	2479	3164	18638	20725	25034	8660	6474	8303	14393	12026	5290	2396	6600	4269	1632	3274	56146	19055
Israel_HCV_RNAplus_02_b_p3	8248	2803	21823	35094	11140	1834	7326	10568	840	15928	2857	5702	10432	5053	6895	8518	6477	6496	6988	13328	15022	11048	5392	6506	5420	4555	6868	13407	18406	15993	5495	3230	3707	22785	23233	24488	11815	8408	10786	14751	13698	6720	2376	7961	5079	2668	4117	44231	20953
Israel_HCV_RNAplus_02_c_p3	8332	2091	17842	33592	10296	1365	4638	8688	733	17412	2176	3492	8384	3875	5832	11916	5412	6575	5805	9153	14632	9445	4254	4710	4022	3229	6234	11209	14119	12326	3892	2172	2550	17956	19635	18677	8266	5276	7144	11561	11110	4686	2981	5660	3533	1393	3319	58536	16351
Israel_HCV_RNAplus_04_a_p3	7336	1441	14050	25009	7668	1692	4792	10526	991	30820	3483	2514	9587	3357	5856	10770	6681	4959	4261	10141	7281	7954	3594	7988	5578	3682	5303	15173	15246	15752	3912	4327	3684	22391	282243	15319	7561	6754	7662	8192	8732	4962	1491	34606	4183	912	1686	7634	11857
Israel_HCV_RNAplus_04_b_p3	5964	1686	11665	17847	6060	2081	5993	10962	1047	26846	3535	2278	7763	3254	5373	8868	6812	6176	4496	7852	5494	5816	3818	8327	6730	3666	4560	14817	13645	14255	3840	3887	3549	17148	269933	12888	7155	7187	7259	9925	8787	5258	2184	33881	3948	1048	1264	7280	10018
Israel_HCV_RNAplus_04_c_p3	6362	2436	10511	19065	7206	2001	8430	12996	1366	24599	3948	3407	11089	3896	5957	7721	6434	8034	6661	11498	7407	6049	3888	10075	7694	4918	5199	13699	14581	15929	4323	4482	4926	15589	188051	14416	8312	9890	9564	12456	13481	6243	4147	34752	3561	1999	2779	7718	12011
Israel_HCV_RNAplus_07_a_p3	4508	2321	9557	16972	5041	1672	7121	7665	1177	5778	1918	2857	7437	3396	17036	21521	31003	10066	6452	46235	6371	5173	2988	5642	4537	3714	3340	7964	8817	9428	3268	2364	3114	11502	11163	13898	5369	6061	8341	10718	11299	4901	3901	7209	2343	1836	3730	4416	10920
Israel_HCV_RNAplus_07_b_p3	3978	1639	6953	12879	4105	1555	5426	6880	808	5148	1582	2868	6068	2885	14012	18284	25173	9072	5245	38288	5450	4762	2537	5219	4072	2938	3144	6439	8544	7794	2801	2211	2357	9268	8736	10316	4852	5774	6664	9058	9797	4126	3172	6073	2237	1191	3147	3733	8945
Israel_HCV_RNAplus_07_c_p3	4164	1951	11440	21382	5634	1365	3533	5317	595	5211	1348	1790	6396	2864	23100	30610	44679	10908	4509	70259	6325	5110	2597	3404	2807	2351	3483	6541	8828	7364	2400	1838	2028	12727	11238	12691	5641	4971	6143	8441	7299	3353	1589	4186	2376	872	2050	4050	10899
Israel_HCV_RNAplus_13_a_p3	7426	1072	6056	10044	39147	1043	2087	2965	269	8569	784	4516	11754	1651	5630	2512	1493	2103	6153	3046	13027	22850	3598	15395	7130	6040	6940	3583	13465	3657	1196	952	1246	7521	5673	6908	3111	3280	3557	4197	2998	1809	3376	2023	1529	1219	6040	2426	6943
Israel_HCV_RNAplus_13_b_p3	5242	3228	18225	34362	8019	2591	5718	7311	862	7353	2521	5561	12363	5354	5356	6102	4513	6241	5964	12964	44303	21127	9251	15841	18381	3624	7802	10548	13808	10551	3338	2436	3482	21019	20716	31040	8249	8224	10163	14136	12412	4623	2735	10266	3994	3649	5516	6036	21517
Israel_HCV_RNAplus_13_c_p3	7172	3481	15013	32178	7597	1931	6429	8778	987	8306	2180	6002	12238	5369	6359	7880	6379	12717	7568	11972	28889	16065	7686	13445	14029	3154	5933	9746	11622	11977	3374	3842	2799	22381	19487	25041	9450	8203	10577	15018	16868	5002	3453	8140	4005	3191	5673	6597	19863
Israel_HCV_RNAplus_18_a_p3	4400	1961	17243	28754	6402	971	3405	6063	476	14433	1856	2170	6455	2930	4275	4385	3644	4978	7687	9664	6078	5342	2832	4086	2947	2147	3800	6970	10381	8387	2712	1499	1769	12797	18486	17025	5403	4085	5450	11907	8784	3117	1957	4738	2581	1364	2294	4605	12421
Israel_HCV_RNAplus_18_b_p3	4952	1738	22918	30617	7015	1559	3751	7461	718	15847	1860	1648	5872	2770	4057	6601	4753	6347	7428	8899	5626	4607	2858	2670	3422	2367	3672	9813	11332	12494	3491	1646	1494	12116	22693	13071	5902	5019	5556	10624	8337	3166	1421	4626	3691	1116	1384	5854	13229
Israel_HCV_RNAplus_18_c_p3	4711	1935	18974	25310	6116	1194	4049	7224	585	14458	1959	1523	5866	2849	4082	5909	4993	6229	6821	8436	5634	4867	2914	3518	3647	2020	3618	9083	11659	9488	2989	1674	1828	11599	18304	13352	5721	4304	4785	9924	7324	3175	1470	4224	3146	850	1788	5207	11331
Israel_HCV_NR_06_a_p3	476	138	903	1381	502	214	557	723	116	1099	1062	279	2522	928	441	557	467	581	528	708	10653	3261	1732	1962	623	315	340	736	911	926	253	224	275	1304	1652	1298	542	592	1064	1243	968	548	348	534	251	67	149	456	1075
Israel_HCV_NR_06_b_p3	521	195	1098	1575	533	189	617	755	104	1070	1249	346	2732	1034	405	576	406	633	659	754	11594	3563	1865	2200	675	377	360	778	858	959	303	232	357	1569	1711	1212	621	767	1258	1399	1142	541	661	587	249	78	217	537	1202
Israel_HCV_NR_06_c_p3	477	200	1120	1938	545	180	651	653	88	1029	1339	419	3107	1116	416	562	424	551	626	697	13577	4495	2367	2431	742	381	392	780	856	914	302	240	268	1837	1951	1447	654	767	1389	1683	1213	532	451	609	267	67	157	430	1236
Israel_HCV_NR_09_a_p3	8436	3671	13594	24873	6948	4257	11193	11845	2095	11878	3903	4862	16125	5869	7367	7648	9930	8701	9647	16356	12863	9908	5568	9856	9337	7948	5907	13302	13663	16172	5151	4731	5670	21220	18404	21780	8996	12932	14652	14462	16760	8791	7339	9672	2953	2130	4570	9087	20392
Israel_HCV_NR_09_b_p3	3617	1736	15174	10007	3634	3146	11204	11525	1702	4791	1667	2049	6445	2638	3133	8998	11007	9307	3561	6042	5261	4795	5785	4087	17012	2899	2582	26427	6223	16256	5611	2103	2318	9430	18794	10160	10532	25883	6285	6589	7596	4113	2697	3937	3587	1644	2145	8487	8623
Israel_HCV_NR_09_c_p3	7620	3817	17492	29402	8723	2426	9039	12555	1728	10776	2606	3166	15464	4742	7050	8081	11482	8139	8194	15257	12860	13130	5844	9223	7489	5805	6462	13174	17782	15996	5149	3947	4362	24988	21544	28877	9824	11088	13333	14647	15617	7891	4849	8507	3172	1981	3978	8571	19877
Israel_HCV_NR_12_a_p3	3555	1861	12470	15039	4368	1804	5105	7151	951	4568	2398	3915	8951	3443	3069	6403	11472	8840	4377	137157	5547	5653	4781	3887	5276	2097	2130	9357	6241	8901	3214	2193	1790	11356	61672	74865	43456	9808	6036	8658	6421	2775	2633	4446	3057	1922	3629	5682	11195
Israel_HCV_NR_12_b_p3	7159	3103	17406	30017	8052	2681	8439	10848	1532	9529	4440	8991	17811	6306	5924	8950	14746	11514	9787	256218	10420	8979	6080	8216	6408	5262	4724	11734	14005	14524	4930	5147	3647	22322	77152	121750	50045	11336	10993	18731	13748	7184	5520	9472	3677	4424	8214	7678	18893
Israel_HCV_NR_12_c_p3	4571	2332	12294	18273	5577	1571	5893	6949	814	5484	3252	4702	11761	4213	3827	5761	11543	8129	5312	209098	7409	6692	4360	3947	4547	2829	2978	8217	8195	10224	2858	3850	2012	14500	66358	96270	40855	8420	7002	12026	8599	3807	3597	5350	2557	4766	5862	5523	12862
Israel_HCV_NR_15_a_p3	5477	3172	12904	22286	7039	2461	8716	10132	1416	7752	3585	5041	11895	5129	6771	6750	6518	8258	7406	10493	10527	9553	5360	8857	7115	5274	5176	9816	10900	12872	4307	3435	4185	17365	16674	26399	8490	9304	11947	13838	14712	6259	5325	10172	3003	2671	4612	5762	15654
Israel_HCV_NR_15_b_p3	6639	3467	13973	24701	7578	3209	8397	11587	1497	9241	3756	4773	14214	5739	7394	8218	7587	9012	8753	11550	12364	10825	5711	9576	8215	5685	5479	10317	12450	13167	4420	4890	4843	20040	18869	28439	9259	10131	13311	13832	14861	7099	5866	10673	3539	3716	5463	6606	16979
Israel_HCV_NR_15_c_p3	6155	3242	16238	29303	8595	2475	8077	10357	1241	9380	3197	3278	15359	6039	6819	7290	6487	7122	7847	11353	13000	12493	5738	8911	7403	5425	5369	10497	12833	13094	4371	3890	4390	21381	20194	34700	8863	9597	12753	15310	12608	5551	5780	9398	3156	3335	4273	6067	17574
Israel_HCV_SVR_01_a_p3	7282	3204	17092	29569	9092	2790	7334	11353	1647	9387	3326	3400	15949	6945	7310	9237	6175	8524	8099	12346	14068	13752	7043	13884	11682	6473	7809	13297	15301	13806	4162	4163	4078	24912	50095	38755	13623	9941	13135	14038	13988	6839	3877	10206	4516	2844	3859	7735	19652
Israel_HCV_SVR_01_b_p3	6579	3153	12637	22949	7201	2758	8240	11305	1884	9309	2947	4250	14640	5487	6260	6696	4861	6519	7525	13609	11399	9105	4909	12403	10574	6866	6350	10583	13347	12589	4308	4282	4223	21198	31393	22964	10023	9648	10910	12521	14183	7015	4114	7763	3024	2465	4073	7550	16899
Israel_HCV_SVR_01_c_p3	821	707	12396	2851	954	2112	4865	7104	1036	1299	377	374	1528	808	758	6135	3631	4294	611	1166	1590	1377	4284	1915	67635	744	869	53443	1263	8230	3085	375	453	2920	32269	3346	9544	43819	1585	1473	1336	827	464	810	2222	202	430	5248	2418
Israel_HCV_SVR_05_a_p3	4006	1570	6610	11736	3847	1463	5608	6842	1152	7484	2194	2202	8886	4572	4259	4338	3183	4374	4432	11920	6742	4705	2982	4688	5450	3402	2944	7069	8173	8845	2888	2400	2711	11098	11834	10170	5865	5729	6080	6361	7598	4003	2338	4379	2058	1917	2810	5135	9180
Israel_HCV_SVR_05_b_p3	6299	2602	7624	15805	4888	2544	8637	9704	1586	9877	2961	4327	12056	5626	6037	5718	5275	7380	7569	15284	8418	5865	3884	8551	6598	5368	4305	8938	10987	12486	4263	3588	3951	13614	13366	13647	7198	8833	9474	10703	13448	6817	5673	7826	2906	2262	4798	6473	12231
Israel_HCV_SVR_05_c_p3	3811	1447	5944	10418	3329	1320	4994	7194	1056	5843	1831	2189	7637	3947	3597	4063	3344	4761	4712	10678	6124	4035	2745	4856	4165	2988	2798	5715	8121	7691	2546	2337	2597	9153	10174	10621	4418	5198	5611	6279	8155	3656	2447	5240	1561	1773	2808	4360	8085
Israel_HCV_SVR_08_a_p3	6054	2532	17627	20398	5968	2838	8823	14079	1683	7640	2951	3538	10788	5119	5518	8743	7276	9893	9544	10265	9188	6798	5569	6052	9268	4750	4228	14445	11463	14920	5196	4304	3216	15941	21092	14882	10739	12104	8306	9881	10533	4723	3553	8634	4703	2483	4611	8323	13556
Israel_HCV_SVR_08_b_p3	9919	3642	19731	28576	8576	4473	11332	16248	2691	11953	4603	5625	18281	7542	7620	9410	8070	13539	14393	16534	12176	9794	6645	8619	10169	6146	6098	15630	16476	17683	5979	6356	4692	21295	26348	22628	12869	12360	11338	15454	15004	6996	5271	10656	5561	4501	6370	10344	17602
Israel_HCV_SVR_08_c_p3	3578	1535	13726	10100	2951	2683	8012	10172	1996	4873	1776	1915	6578	2653	2675	7394	4683	6747	4224	4925	4662	3750	4886	3180	19159	2644	2001	29085	5001	13360	4099	2549	1763	9053	18618	7530	8848	23918	4784	5325	5187	2609	1890	3235	3536	1562	2411	8362	8011
Israel_HCV_SVR_30_a_p3	583	216	1032	1684	588	212	662	856	112	2248	689	292	1199	509	450	467	461	578	638	862	788	597	380	621	535	447	368	758	928	911	336	277	353	1417	1463	1929	798	647	781	1030	1106	503	471	793	252	217	332	496	1142
Israel_HCV_SVR_30_b_p3	537	213	944	1478	509	252	750	857	171	2064	699	287	1237	484	551	533	496	626	604	828	795	697	366	619	569	524	406	781	927	827	356	299	432	1456	1485	1919	676	614	838	1020	1105	563	580	754	251	184	267	526	1254
Israel_HCV_SVR_30_c_p3	832	322	1254	2129	662	395	1034	1304	213	2212	820	552	1805	776	777	731	656	919	960	1452	1239	868	571	987	793	706	521	1101	1284	1331	517	429	507	1965	1915	2231	986	1027	1274	1478	1670	784	709	1159	397	370	606	722	1659
Israel_HCV_NR_17_a_p3	8374	3084	13780	24242	7439	2699	8232	12590	2426	25601	5004	4534	15810	5189	9022	8496	6689	15114	12434	14519	62151	21537	9347	19064	25669	6620	5577	10896	13663	14385	5205	4388	3948	15851	14479	17732	8211	10094	12603	12678	13607	7476	6360	9998	3158	2395	4301	7483	16812
Israel_HCV_NR_17_b_p3	4156	1701	7622	11654	3179	1678	5273	8093	1334	10790	2683	3286	9773	3414	4633	4580	4308	8799	6923	8884	25923	9515	5242	9214	12169	2952	3011	7099	8053	8358	3203	2569	2668	9854	10718	10571	5081	6767	7036	7368	8832	4133	3357	6468	2200	2765	4252	4837	9307
Israel_HCV_NR_17_c_p3	6792	2321	11012	19119	5273	2544	8095	10880	1768	17939	4402	4242	12511	4485	6286	7288	5961	12666	10508	14212	51599	16157	8744	15105	20654	4621	4089	8831	11168	11226	4129	3660	3164	13065	13225	15018	6623	7825	9894	10168	11498	4954	4545	9396	2922	3147	4674	6165	13920
Israel_Healthy_49_a_p3	6933	3046	10019	15347	5266	3729	12845	15073	2361	11220	4383	5425	15385	6556	7568	7169	8486	11401	10799	18528	10495	7134	5529	10715	9872	6535	5835	12485	12327	14957	6054	4622	7049	21213	19125	17318	9738	12445	12918	13985	17862	8058	7319	12991	3688	3403	5977	7883	14238
Israel_Healthy_49_b_p3	8013	3549	10549	16764	5812	3172	11871	13692	2011	13806	4572	5752	15608	7102	8848	7123	7766	10330	10201	22522	11492	8329	5337	10785	8445	6919	6485	11299	14282	14743	6008	5024	8864	30503	19998	19587	9109	11565	12858	14312	17750	7907	6923	11885	3552	2954	6700	7578	14814
Israel_Healthy_49_c_p3	3448	1395	9257	5894	2524	2796	8222	9916	1687	4983	1743	1976	5772	2614	2752	6702	6074	7079	3430	8657	4294	3580	4464	3611	21614	2720	2406	30457	4562	12395	4495	1886	4008	14270	16612	7215	7748	30144	5565	5014	5695	3365	2865	3744	2768	1635	2148	7023	7137
Israel_Healthy_48_a_p3	11230	4053	12496	21469	7614	4645	14139	17433	3098	18164	5443	8013	21736	9382	10767	10943	10013	14123	12988	20076	14282	15933	9231	17597	24622	9575	6817	14624	17198	19921	7111	7085	6774	22542	24327	27059	12523	14707	17196	17555	21669	10343	9950	15725	4801	4868	8396	10187	19026
Israel_Healthy_48_b_p3	7977	3322	10351	18270	5794	3545	12094	14998	2438	13052	4612	5665	16906	6774	8275	7874	8511	11148	11166	16795	11944	9315	6362	11719	13536	7280	5310	12531	13961	15815	6412	4792	5319	17846	18157	17561	9400	12895	13324	14870	17683	8184	7391	12559	3791	3940	6818	8114	14904
Israel_Healthy_48_c_p3	11384	4264	11171	21280	7216	4083	14274	16779	3007	16980	5396	7555	22454	8430	10335	9668	10321	13149	14327	21138	15041	12221	8001	14902	16503	9128	6436	14678	16591	19412	7801	6348	6925	21092	23231	22115	11743	15153	16498	18784	22524	10282	9200	16897	4819	5204	8539	9159	18705
Israel_Healthy_47_a_p3	7021	2770	11344	14763	5162	4076	13532	19689	2649	12194	4611	5172	17513	6520	7962	9015	9628	12603	10431	14729	9827	7216	6511	9520	11565	6000	5026	15042	12334	17179	6829	4404	5053	16885	25875	19633	12810	14471	11828	12209	16765	7229	6856	11587	4434	3911	5807	8766	12850
Israel_Healthy_47_b_p3	6681	2251	12864	14466	5264	3050	9316	22622	1689	8621	2674	3475	15723	5360	5239	9671	7983	8067	5253	8757	9613	9855	7887	6477	9276	3940	3991	15374	10079	14643	4823	2892	3325	22103	35841	26293	16788	13681	8711	7618	9871	5561	3335	7766	5192	1851	3695	7185	10222
Israel_Healthy_47_c_p3	5989	2594	13536	13955	5876	2798	9406	20038	1665	8890	2782	2591	14409	5216	6127	10658	8255	8114	5947	9491	10680	9781	7514	5955	8461	4029	5037	16910	12442	16465	5289	2978	3938	20482	32839	27301	17534	11542	7599	7599	10527	5236	3231	7616	5382	2242	2905	8158	9812
Israel_Healthy_46_a_p3	7483	2779	9311	18300	5196	2715	8917	11524	1719	9807	3720	4784	13486	6316	6901	6033	6285	8591	7822	12193	11233	8491	5538	7955	7622	5376	4898	10260	11665	12813	3929	4253	3127	17236	18389	20893	8632	8772	10448	8669	12589	6085	5162	9846	3470	2837	6178	6477	12805
Israel_Healthy_46_b_p3	4754	1625	10515	15514	4978	2180	7340	11092	1716	7334	3041	4063	11874	4809	5704	5709	5618	8638	7099	11638	9570	7917	5559	7569	6307	4393	4301	9596	9823	11311	4066	3024	3281	15372	17802	21882	8822	8128	8951	10025	10750	4923	3988	9809	3357	2879	3955	5544	11533
Israel_Healthy_46_c_p3	6086	2646	8027	16088	4874	2608	8822	11392	1590	8873	3598	4617	12215	4975	7161	6237	6459	9666	9097	14401	10211	7071	4156	9024	6367	4896	5179	9468	11413	12140	4062	4017	4041	14848	16738	19909	8512	10103	11063	12374	15301	6346	5727	11774	3663	3723	6135	5698	12103
Israel_Healthy_45_a_p3	5312	2410	8629	13801	4288	1901	6537	8943	1140	7447	3127	4925	9913	4014	5177	5719	5143	6870	5673	9456	8558	8691	4675	6268	4792	3577	4277	9426	11197	11449	3658	2690	2570	13327	16184	16529	8646	6986	8636	6699	10763	4212	3802	8912	3454	2825	4702	5364	10384
Israel_Healthy_45_b_p3	6868	2598	11578	18913	6598	1837	8034	12929	1510	10901	2615	3365	17263	5512	6672	8630	5615	6239	7046	11608	13582	10992	6216	7748	6264	4501	7016	13812	16367	11355	4069	2864	3499	19806	24047	25412	12067	6861	9165	9076	14851	5695	2776	9917	3721	2842	6272	6379	15269
Israel_Healthy_45_c_p3	6469	2694	11458	19377	5808	1766	7452	9537	1130	9272	2383	5932	13587	5300	6156	6256	4897	6176	5681	12752	12006	10780	5234	7631	4591	4240	5682	11662	14351	11053	3890	2755	3203	19712	20780	21731	9975	7904	9284	8551	13517	4851	3290	9609	3363	4430	8115	6440	14071
Israel_Healthy_44_a_p3	7226	3021	12428	20880	7320	1714	5605	10911	1108	9092	2752	3392	13573	4977	7400	7986	6480	7343	6292	13955	13444	11122	6054	8613	5840	4533	6172	10622	16700	15092	4480	3220	3798	19782	19760	27946	8958	8183	9247	10937	13364	5440	3074	10355	4550	2747	3332	6145	12001
Israel_Healthy_44_b_p3	7099	2203	9396	16848	5233	2139	10189	10458	1408	8875	3091	4022	14078	5211	6596	8559	5985	7882	6635	16206	11304	8791	5243	6372	5757	3998	5419	10601	15119	12133	3564	3605	3391	15664	15971	20588	7698	8093	9811	9920	12588	5640	4368	9830	3653	2560	4671	6201	10500
Israel_Healthy_44_c_p3	9768	2815	13861	24672	8091	2586	7687	14327	1352	12923	3356	4043	16346	7497	8984	11903	8249	9683	7922	18389	15452	13162	7411	9146	6600	5048	7207	15984	19398	17971	5449	4387	4187	24885	21031	29184	10150	10068	11631	12151	15664	6893	4067	13774	6173	3563	4472	8634	16076
Israel_Healthy_43_a_p3	1653	690	3221	10503	1808	524	1433	2010	252	2100	568	702	2475	1126	1521	1591	1268	1673	1157	2973	3649	2219	980	1434	1082	927	1389	3477	7036	3195	1342	710	696	4515	4425	6461	1818	2759	3094	3661	3560	1484	533	1778	723	357	539	2143	3640
Israel_Healthy_43_b_p3	1824	468	3109	14914	2168	569	1362	2457	311	2677	615	465	2948	1283	1568	2215	1548	2240	1538	2309	3080	2716	1081	1522	1221	1003	1709	3182	4026	3392	1065	818	789	4402	5187	7002	2130	1702	2629	2743	3121	1819	642	1700	971	194	477	2282	3261
Israel_Healthy_43_c_p3	1264	401	2488	11803	1942	499	1170	1940	276	1972	547	262	2035	1076	1241	1842	1296	1903	1365	2024	3045	2424	1006	1087	1028	678	1221	2586	3599	2593	896	574	621	3809	4118	5795	1674	1512	2124	2185	2542	1365	549	1339	827	295	367	1797	2551
Israel_Healthy_42_a_p3	9068	4423	26431	31952	11687	3434	8935	15633	1686	13622	3338	4429	20687	8154	8488	12615	7790	8507	7912	15509	20648	22776	11982	10668	8728	7028	9012	24991	17605	19471	5892	4304	4655	43449	54809	49288	24726	29145	17442	12391	13596	6717	3138	13365	7425	3381	6449	10817	26639
Israel_Healthy_42_b_p3	4242	1857	20710	10232	4193	3575	8384	12921	1551	5773	1507	1914	7479	3240	3148	12536	6829	7047	2757	5246	7297	7608	9212	3788	16126	2606	3471	44167	7032	18102	5297	2039	1572	15964	39637	17555	22795	50611	7521	5368	5705	3239	1589	4463	6374	1322	2514	10888	10586
Israel_Healthy_42_c_p3	0	0	0	0	0	0	1	0	0	0	0	0	0	0	0	0	0	0	0	0	0	0	0	0	0	0	0	0	0	0	0	0	0	0	0	1	0	0	0	0	1	0	0	0	0	0	0	0	0
Israel_Healthy_40_a_p3	9857	4935	16793	29095	8879	3839	11705	16786	1925	12477	4889	7878	21130	13940	8713	10156	8825	11444	13238	22684	18666	17132	8337	13156	9605	7843	7450	16307	18402	17190	6410	4964	5748	31009	31103	45322	20220	16195	18118	16162	22022	8873	7685	15387	5021	6183	12330	8851	22408
Israel_Healthy_40_b_p3	11561	5679	21726	33473	10350	4363	15454	19683	2209	14422	5265	9026	23573	14026	11565	11493	10272	12431	13873	27444	20971	18461	10607	15991	12342	8298	9442	22388	22669	20711	8015	6153	7898	33966	35425	44280	23828	19552	18360	17901	22896	11004	6853	13989	5945	3698	8309	11162	27218
Israel_Healthy_40_c_p3	10242	4363	14800	24733	8090	4337	15492	18084	2240	12873	5012	8904	19681	11405	10069	9669	10089	13540	13950	22043	15031	12580	7440	13969	10650	8492	7821	15718	17577	19191	7162	5124	7610	25948	25503	33618	15516	17462	18023	19249	25402	10281	8769	16915	5243	6293	12066	8778	20340
Israel_Healthy_39_a_p3	8887	4445	14913	24829	7891	3672	12296	15035	2295	16195	4671	7479	23706	9069	9219	9672	7296	10476	19466	21671	18701	13360	8701	13489	10237	8903	7076	15429	16475	19173	6748	5524	6062	34071	33854	28889	14197	14581	14917	14360	17986	9503	6076	12554	4524	3873	7208	8980	18412
Israel_Healthy_39_b_p3	8116	2309	19597	24260	8488	2939	10463	16695	1848	9974	3742	2512	15474	7586	8202	12618	9686	12197	41928	21926	14652	14060	9866	10612	10408	5928	6531	18814	14531	19471	5957	5057	4932	29188	45040	35953	18659	12951	12021	11863	14035	6660	4728	10946	6336	1354	1921	10299	13059
Israel_Healthy_39_c_p3	8380	3469	13814	22084	7743	3394	10448	14263	1829	15073	4460	5657	23065	7419	8502	8810	6267	7501	17866	19837	16694	11844	7601	9931	9310	7877	5968	15688	19544	19893	8457	5129	5070	30545	31545	24042	12973	14044	12506	13230	15627	8106	4620	9312	4179	2914	5856	10242	17829
Israel_Healthy_38_a_p3	10291	2992	23168	18166	6953	2945	10207	16858	2451	22156	6347	6497	27260	8612	9151	11863	8147	9397	7644	20778	17647	11045	7774	9465	11092	7417	6833	20275	17062	21973	6782	5010	5106	32063	39682	24476	13307	15389	12056	10666	15058	6411	4640	8429	5878	3290	4701	12607	18600
Israel_Healthy_38_b_p3	8771	3923	17048	18476	7404	3037	10195	15371	1585	17098	4855	5066	19291	6893	8690	9142	6818	7289	7401	17420	14052	10856	6464	10537	9099	6678	7884	14277	19158	18760	6740	4561	5227	24056	21788	24916	10500	12176	13150	13871	18262	8599	4716	9853	4519	2072	5064	9771	17741
Israel_Healthy_38_c_p3	8337	3235	18066	16812	6150	3093	8947	11723	1469	19268	5880	6309	27768	7590	8953	7458	5025	6493	7164	21967	19028	11784	6706	9759	8080	7269	6140	13668	17747	16240	5035	3892	4880	30151	31440	24666	10820	10261	11014	9818	14053	6010	3147	8550	3475	1960	4606	7704	18227
Israel_Healthy_37_a_p3	5577	3305	17685	27859	7688	2049	7068	11344	1143	14070	3545	4202	19348	126420	6624	7374	5054	5986	6182	14377	16348	14612	6319	8843	5362	5491	5285	11013	13426	12595	5021	3429	4624	26686	24899	35207	9263	7963	10667	11222	13582	6168	3563	8850	3454	3783	5072	6345	15370
Israel_Healthy_37_b_p3	7674	3564	17563	26319	8507	2822	9430	12351	1471	15604	4295	4207	21015	82188	8701	8556	6755	7538	8330	16161	16654	13601	6429	10873	7132	6550	6347	13191	15957	15596	5277	4694	4817	28005	26472	32541	11421	9690	12977	12226	15546	7357	4472	10001	3843	2544	5154	7847	16675
Israel_Healthy_37_c_p3	7839	3711	20876	33472	11002	2459	8082	12031	1120	18486	4173	5430	23934	127981	8574	9377	6355	7136	6888	20015	20351	18538	8293	12205	7549	6630	6266	13890	18321	16518	5485	4332	4287	34260	30040	41993	11972	10619	12819	12260	14914	7081	4055	9255	3988	3334	5176	7831	18863
Israel_Healthy_36_a_p3	829	420	10147	1827	840	2227	6844	7451	778	1622	404	593	1474	788	715	5993	4840	5120	846	1286	1596	1545	6074	920	21624	630	476	37564	1298	8641	3677	461	445	3316	26006	3732	13078	30811	1434	1116	1618	916	526	954	3290	397	811	4775	1636
Israel_Healthy_36_b_p3	3124	1175	11032	5825	2643	2651	8209	10393	1387	4507	1157	2005	4552	2217	2525	8132	7219	8637	2411	4306	4250	4145	6805	2766	13619	1778	1928	23168	5464	15066	6106	1600	1472	8136	26185	9049	13712	20562	4451	4211	5720	2687	1926	3161	5216	1230	2517	9147	5598
Israel_Healthy_36_c_p3	755	290	11224	1284	695	2544	7796	11284	1100	1260	295	295	914	441	667	9160	6371	6699	524	873	1140	1051	5738	503	22388	518	430	50172	1163	13242	4479	347	355	1981	24447	2458	12800	38108	926	713	1029	643	351	668	5034	252	488	7983	1163
Israel_Healthy_35_a_p3	9398	4483	20612	34106	10916	3585	11647	15680	1944	15586	4880	6996	22532	9948	10889	12235	6949	10601	8853	20307	19994	19070	9038	12317	9962	7965	8889	17365	20821	19837	6559	5096	5677	35890	33639	48081	17791	14492	15836	14618	18167	8234	5308	13973	6260	4559	8220	10012	22757
Israel_Healthy_35_b_p3	6764	2698	19311	20679	8282	3466	7775	15443	1501	10637	2956	2857	14435	6344	7169	11534	7545	8113	6140	11353	13673	13164	8318	8197	9113	4888	6939	17347	13608	15552	5775	3113	3452	22961	30385	31643	15455	11404	9568	10286	13461	5277	2304	8650	5846	2897	3197	9621	13818
Israel_Healthy_35_c_p3	7594	3059	13465	22072	8374	3298	7584	13037	1326	13102	3118	3659	13894	6531	7666	9747	6365	6670	6299	12882	13782	12456	7901	8624	6761	5062	6420	13215	18870	14553	4868	2823	3443	25078	26483	33311	12396	8703	11050	9611	14204	6135	3258	8485	4853	2328	4253	7939	13526
Israel_Healthy_34_a_p3	3157	1479	16303	10152	3919	2616	5697	9424	1206	3600	1164	1673	5862	2646	2669	9955	4704	4514	2105	3780	6315	8470	6888	2978	13085	2157	2327	36615	5126	12160	3554	1534	1349	14385	29807	13360	15789	23585	4265	3355	4299	4906	1101	3062	4198	1396	1841	7612	6911
Israel_Healthy_34_b_p3	7319	2880	10827	17647	6414	3141	8541	12514	1845	10724	4173	4206	15842	6527	8371	7743	6295	9137	7777	12204	12975	14027	7000	9891	7435	5685	5662	13143	12352	14053	5228	4813	4199	23572	24126	28454	11466	8891	11183	10756	12876	9391	5426	11599	3635	2197	4946	6810	12844
Israel_Healthy_34_c_p3	5739	2708	12937	20513	7230	1746	4737	9607	867	8498	2074	3089	12605	5971	5995	8201	4689	5215	5175	8725	13407	16922	6014	6662	4319	4738	5214	12342	11682	10823	3105	3020	2919	30035	29790	30040	13614	6441	8133	6954	8820	8847	1988	7787	4279	1982	3849	5681	11363
Israel_Healthy_33_a_p3	7533	2944	10573	16420	6114	2169	7647	10406	1113	9084	3483	8027	17321	5752	7056	6061	5478	8110	8363	17996	11615	11691	4615	9894	7100	4323	5666	11294	13250	12357	5107	3614	4006	67237	47461	33852	11791	10743	10922	9638	15378	5168	4081	12880	5046	6096	9396	6657	18679
Israel_Healthy_33_b_p3	8228	4137	12978	21011	6893	2557	7891	10127	1435	10820	5895	5933	24440	10511	6446	7302	5960	7710	7693	17901	23664	16886	8897	12081	7054	6805	7053	14601	20203	13193	6746	3649	5371	75971	47716	38698	13495	10474	13784	13848	18002	6544	4054	16477	4985	5414	7554	7528	21052
Israel_Healthy_33_c_p3	6369	3721	14532	20702	6941	2012	6072	7718	1197	17939	9680	6194	39133	12238	6798	5505	3789	5415	5495	14377	25497	17049	10552	12315	5767	7031	6426	13117	11478	9239	3741	3144	3507	58529	36836	33661	12447	8619	13434	9875	10588	4351	3172	20474	4508	4674	6578	5971	24281
Israel_Healthy_32_a_p3	11064	4708	18709	29804	10231	3624	11263	17129	1970	14625	4140	8998	20169	13465	9861	11823	8208	11461	10419	19895	20013	17898	10808	11535	9678	6806	9089	17459	20467	19003	6061	4590	5486	31491	41920	49686	19147	14829	16391	16464	26903	8783	5007	14114	6367	9529	12599	10681	24043
Israel_Healthy_32_b_p3	6213	3068	20912	13978	4771	4512	10688	13884	1789	6619	2431	12917	12342	6308	4105	10270	7168	9120	4141	10013	10601	9821	12029	5271	20885	3304	4600	28170	9460	17189	7207	2373	2873	17458	37373	22561	22477	26581	9120	7047	12469	5101	2743	6768	7241	10132	15398	10457	15671
ISRAEL_HCV-HIV_Base-line_a_p3	7224	4684	8753	4226	4715	4953	16755	19378	3402	10469	2798	5198	9905	5813	6137	10228	14242	9567	6028	5510	8913	6243	5521	8031	13713	8071	3441	12524	9893	14292	8236	3319	6882	9587	11415	7902	13904	9623	16914	7140	7393	18772	7908	11446	4403	211	11211	7952	13288
ISRAEL_HCV-HIV_Base-line_b_p3	7558	4077	7506	4250	4645	4404	14174	16840	2781	9877	3180	5781	9719	5571	6262	9146	12256	8047	6190	5659	7599	6272	4923	7882	11826	7781	3253	11227	9733	11886	6876	3340	5686	9371	9683	8446	11321	9468	15450	7486	8758	15243	7725	10615	3728	169	10106	7116	12851
ISRAEL_HCV-HIV_Base-line_c_p3	7874	3507	7938	4328	4297	3979	14346	16406	2329	8602	4416	6199	10140	6561	5477	8836	10434	6600	6782	6608	6257	6464	4466	7467	10986	6690	3144	10983	9699	11374	6744	2987	5710	9501	9381	10053	11055	9164	14630	7923	10991	13200	7039	10734	3629	1047	9271	6549	12180
Israel_Healthy_32_c_p3	4447	2450	10266	14029	4772	1420	4566	6650	797	5828	1695	5127	9180	5272	3951	5661	3557	4622	3773	12348	10099	7900	4170	5639	4930	3421	4457	8561	10908	8694	3302	1966	2284	15427	17165	18308	9312	7486	6841	7138	9117	3944	2103	5828	2755	3627	7778	5540	11920
Israel_Healthy_31_a_p3	4249	845	5689	3750	2200	1859	4805	11306	1409	5651	1182	1241	2946	1373	2914	11678	6638	5821	2805	3914	3501	2511	5115	1885	9717	1325	2350	25846	6948	13461	3971	1234	1486	7281	11940	5488	7453	18484	3091	3280	3850	2727	1560	2661	4646	1453	1518	8785	4080
Israel_Healthy_31_b_p3	5975	1590	6226	9519	4714	1888	5775	8578	1179	14030	2305	4544	13288	4044	6331	6208	4639	5311	5049	9792	6575	6675	11297	6883	4198	4822	4018	7987	11576	11894	3869	1713	2485	14835	13813	9054	5838	6518	5202	5820	7249	3823	2877	4731	2836	2799	3859	5612	7139
Israel_Healthy_31_c_p3	13169	2572	12855	14682	8374	3726	11151	24786	1875	17917	2955	3696	10322	4223	8366	21259	11725	12378	7306	13339	10133	8472	7961	7059	11140	4102	7966	24925	20204	39616	8290	4008	4894	24720	29672	17023	14623	17378	10027	10219	13862	8026	4826	8502	9195	2418	5018	16714	11807
Israel_Healthy_30_a_p3	7150	2971	14422	23938	9386	4692	5071	16741	1126	8705	2605	3150	15465	7624	6330	9262	4451	5847	6298	9409	17125	16746	7997	8722	4233	5233	5439	10285	11227	10891	2858	2874	2688	36301	72781	55154	18420	6665	9523	7858	10297	4590	2439	8942	3922	2257	3416	13588	11713
Israel_Healthy_30_b_p3	3849	1544	17893	12333	5167	2431	6887	20780	1430	4986	1620	1589	7571	4028	3743	11486	5353	8227	3214	5390	9432	9611	8576	4644	8346	2735	3314	22578	7206	13693	3751	1970	2035	19342	84706	28089	21255	12590	5523	4646	6384	3082	1688	4310	5326	1844	1728	16831	7610
Israel_Healthy_30_c_p3	5512	2281	9954	16433	6009	1768	4208	12469	845	7556	1899	2143	10998	5047	4441	6671	3578	5042	4476	8055	11802	10241	5456	6290	3899	3910	3755	8493	8316	8900	2968	2621	2471	24260	46657	31407	11545	5432	7767	5919	7965	3765	2396	5874	2691	1142	1717	10662	9456
Israel_Healthy_29_a_p3	6272	2801	15201	16037	7264	2255	13340	10415	1454	8254	2571	3500	12746	6360	5261	9256	5581	7042	5334	11774	13272	13023	10027	5988	7779	3678	3983	14153	13594	13531	5081	3409	3796	26212	49954	34713	18744	9520	7350	7657	10949	4491	3104	8023	4153	4481	4862	7757	11251
Israel_Healthy_29_b_p3	5144	1780	9281	13867	6177	1502	9299	9174	916	7538	2124	2542	9706	5113	5385	7486	4245	4308	4418	10583	10128	11738	6778	4904	3452	2813	4234	8538	11499	9156	2708	2835	2241	23052	31341	27058	11476	4731	5366	5296	7210	3897	2184	6546	3247	2006	3347	5143	7886
Israel_Healthy_29_c_p3	8354	2531	11157	20278	7727	1997	11716	9864	1205	9114	2559	4018	12084	6309	6386	9532	5342	5199	5730	12968	12522	13207	7995	6475	4727	4089	5077	10595	13640	12270	3808	4017	3047	28976	37242	32748	14875	7346	8548	7253	11210	5228	3338	8697	4550	2952	5457	6828	10830
Israel_HCV_RNAminus_16_a_p3	9707	1407	5128	7621	5538	1554	5446	13354	1744	12175	2642	1982	6668	3253	8458	12734	8348	6118	5513	10861	7363	5929	6178	4624	4295	2964	5346	10738	18290	13339	3816	3271	2592	8193	8166	9910	5442	4363	5979	6779	10363	5212	2964	5442	4701	1675	2051	8676	7313
Israel_HCV_RNAminus_16_b_p3	7898	911	8902	5380	4288	2624	7289	19201	3766	10965	1806	848	4692	2463	6318	25091	14288	7452	3152	6763	4895	4055	14894	2654	13207	2484	4167	37949	12683	21913	5802	2522	1819	6960	12301	6409	9301	15569	4149	3913	6331	4448	1556	2737	7444	228	542	15772	6009
Israel_HCV_RNAminus_16_c_p3	16052	1193	6984	8559	8379	1586	6345	20875	3105	19896	3108	1475	6386	2909	12365	24051	14866	7568	5284	12007	7994	6654	6058	4532	4830	3095	8317	17404	27558	21963	5158	4120	2444	9920	10382	10267	7803	6322	5802	6777	10700	6739	2265	5214	7370	739	953	12994	6741
Israel_HCV_RNAminus_29_a_p3	16308	1576	6955	10592	8820	1866	6780	19689	3198	21456	3444	2082	8510	3979	12745	22496	14890	8531	6530	13942	10135	7919	6167	5404	5267	3448	8630	16877	30075	20797	5295	4739	2848	11854	11102	12259	8224	6665	7456	7732	13609	7590	2644	6506	7137	1179	2084	13825	9177
Israel_HCV_RNAminus_29_b_p3	12546	1890	6270	9103	6753	1803	6611	16413	3117	17684	3204	2507	8332	3796	12110	18562	12402	7608	6346	11811	9245	6775	5106	5213	5216	4144	7140	13989	25757	19113	4775	3978	2783	11128	10280	12068	7156	6666	7672	7639	12257	7473	2856	6532	5592	1298	2493	10539	7811
Israel_HCV_RNAminus_29_c_p3	13857	1507	6397	8658	8299	1630	6074	19631	2611	20498	3074	1354	8362	3574	12756	21598	13680	7157	6189	13225	9144	6881	5501	4730	4736	3241	7468	16050	30226	20419	4813	4141	2819	10499	9236	11704	7143	5066	6534	6795	12493	7127	2340	5571	6771	933	1467	12467	8749
Israel_HCV_RNAminus_30_a_p3	4268	1800	4394	6961	2721	2074	7699	6437	1969	7313	2699	2947	8776	3236	4384	3962	4322	5050	5628	8670	5421	3502	2504	5025	5683	4098	2349	5940	6417	10799	3044	3501	3215	8406	7685	7009	4518	5815	6487	6823	8849	5290	5962	5532	1703	1714	3281	4948	7868
Israel_HCV_RNAminus_30_b_p3	12323	1638	6305	6560	7198	1607	6171	14532	2222	16162	3019	1819	6959	3387	10244	17165	11371	5771	5044	10645	8642	6684	5345	5034	5086	3515	5830	13192	23786	16511	5082	3418	2515	10236	8403	11126	7077	5878	7852	7038	11030	7068	2739	5323	5066	445	1469	10441	9738
Israel_HCV_RNAminus_30_c_p3	16937	729	3030	3285	27042	892	3062	7459	1476	21470	1208	2263	7651	1490	12056	9888	5356	3269	5515	3901	3574	7356	2836	5267	2393	4476	7454	6856	24577	7998	1912	1915	1177	4148	4293	3822	3568	2851	3278	2694	3977	3584	3308	2470	2917	713	2566	5277	3609
Israel_HCV_RNAminus_31_a_p3	10928	1260	4705	7306	5899	1634	5526	13479	2140	14174	2962	1932	7736	3523	8854	14439	9071	6040	5690	10321	7215	5468	4126	4897	4593	3339	5647	11183	20820	14200	3707	3756	2531	8597	8064	9254	5725	5221	6028	6950	10267	6162	2736	5570	4666	1255	2009	9442	6717
Israel_HCV_RNAminus_31_b_p3	9379	1093	4139	6345	5270	1260	4743	11892	1932	12688	2649	1604	6327	2796	8154	13179	8262	5313	4617	8782	6915	4439	4581	3791	3746	2707	5202	9894	17886	13854	3219	2975	2006	7381	6486	8322	4855	4387	5264	5075	8644	4996	2151	4713	4294	974	1467	7943	5487
Israel_HCV_RNAminus_31_c_p3	11383	1513	5819	7826	6786	1648	5652	15361	2333	16241	3366	2072	8402	3409	10331	16973	10837	6487	5587	11015	7919	6566	5649	4629	4529	3152	6571	12437	24600	16974	4334	3834	2721	9502	8612	10888	6123	5369	6091	6827	10967	5967	2796	6451	5200	1398	1708	10374	6690
Israel_HCV_RNAplus_24_a_p3	4710	388	2994	2336	2380	959	3817	10381	1448	6198	711	618	2221	870	3230	12870	6696	3792	1332	2580	2277	1729	2866	1425	5660	1153	2081	14704	5702	11056	2382	1055	457	2804	5433	2078	3984	5337	1702	1654	2329	1870	1075	1212	3800	285	551	7674	1855
Israel_HCV_RNAplus_24_b_p3	6478	602	4862	3639	3778	1257	5516	14394	2101	8551	1241	990	3487	1301	4636	18453	9063	5216	2010	4964	3523	2742	4353	1975	6152	1655	2796	18259	8877	14937	4031	1563	1214	4425	7452	3962	6245	7127	2681	2938	3946	2684	1338	2189	5998	302	766	10729	3701
Israel_HCV_RNAplus_24_c_p3	8008	1041	4355	7190	4856	1271	5978	11336	1694	11872	2169	1626	7731	2786	7245	11465	7018	4564	3826	10476	6156	4165	3278	4151	3970	2773	4415	8991	14590	12740	3443	2785	2381	7987	7678	8018	4774	4147	5141	5278	7249	4127	2575	4090	3921	643	1388	7394	6031
Israel_HCV_RNAplus_28_a_p3	8014	898	3463	5888	4582	1020	4219	10346	1384	10890	1919	1739	5066	2399	6541	10951	6502	3914	3346	7706	5163	3818	3110	3208	3219	2225	4158	8205	13372	11108	2928	2193	1713	6728	6087	6002	4200	3271	3846	4411	6186	3504	1749	3193	3970	918	1605	7399	5347
Israel_HCV_RNAplus_28_b_p3	7945	858	3636	5517	5150	1080	3847	10668	1559	10773	2012	1050	4719	1920	7376	12232	7482	4388	3200	8279	5153	3973	3343	2812	3228	2407	4553	8780	14766	11686	3057	2339	1854	6407	5880	6839	4430	2965	3847	4188	6146	3651	1808	3462	4691	696	861	7958	4905
Israel_HCV_RNAplus_28_c_p3	9834	837	3635	5875	5189	1163	4496	11656	1564	11730	1967	1453	6992	2140	6993	13723	7457	4497	3233	7812	5479	4332	3647	3295	3318	2517	5041	9466	14579	12872	2873	2471	1736	6713	6286	6795	4986	3389	3826	4325	5797	3685	2291	3480	4193	581	964	8610	5283
Israel_HCV_NR_ 21_a_p3	13297	1081	4572	7316	6899	1498	5734	16357	2402	16233	2375	1470	7591	2675	9239	20334	9913	5374	3998	9801	7419	5127	4450	3895	4576	2976	6055	12586	17579	16795	4204	3250	2152	8244	9020	7718	6333	4584	5462	5693	7105	5071	2443	4238	6290	480	814	11862	5958
Israel_HCV_NR_ 21_b_p3	11503	1075	4025	6455	5761	1190	5212	11830	1813	13136	2090	1562	6221	2164	7678	14970	7892	5009	3048	8797	5908	4355	3666	3726	4141	2671	4988	9816	14286	14522	3437	3184	1898	7639	7139	6902	5402	3785	4599	4698	6797	4091	2501	3726	4824	527	1028	9463	6057
Israel_HCV_NR_ 21_c_p3	6396	521	3510	3313	3365	1180	4583	12627	1761	8047	1176	884	3148	1389	4358	16111	8469	4445	2082	5101	3414	2476	3639	1792	5825	1431	2816	15746	8437	14036	3438	1696	1008	4157	6685	3751	5016	6113	2369	2601	3579	2500	1289	2004	5238	431	666	9106	3350
Israel_HCV_NR_ 23_a_p3	8555	1191	3886	7440	4706	1380	5495	11321	1598	11710	2019	1702	6182	2622	6953	11918	7419	5062	4215	9505	5486	4119	3441	4042	3792	2702	4228	8335	13671	11720	3086	2664	1953	7285	6752	7395	4705	4468	5020	5134	7173	4051	2728	4218	4143	772	1454	7286	5999
Israel_HCV_NR_ 23_b_p3	8759	1180	4585	7038	5358	1368	5744	13036	1966	12877	2252	1643	6578	2398	7440	14332	8138	4687	3471	9381	6747	4656	5281	3663	4360	3049	4778	10417	14809	15373	3622	2449	2105	8113	7935	6782	5608	4697	4738	5100	6693	4049	2171	4091	4655	652	1153	8008	5306
Israel_HCV_NR_ 23_c_p3	8256	1013	3519	5669	5006	964	4189	10709	1422	11302	1755	1055	5223	2092	6520	11219	6561	4215	3272	8010	5202	4315	3221	3017	3088	2210	4278	8526	13631	11445	2746	2355	1804	6258	5996	6180	4311	3523	3649	4231	6196	3398	1817	3801	4054	517	1044	7408	5218
Israel_HCV_RNAplus_2B_a_p3	5848	768	3075	4743	3295	812	5077	8224	1181	8655	1870	1202	6481	1961	4936	7463	4879	3522	3021	6880	4158	2877	2092	3055	2825	2063	3085	6345	10031	10120	2265	2382	1625	5260	5064	5175	3235	3044	3650	3706	5352	2823	2832	3101	2624	533	906	5500	4589
Israel_HCV_RNAplus_2B_b_p3	2169	609	1773	2881	1285	694	4797	3306	753	4045	1067	1078	5942	1327	1945	2277	1789	1889	1849	4005	2342	1464	1146	2033	2099	1638	1224	2730	3588	7993	1288	2260	1132	3471	3586	2785	1805	2102	2346	2417	3021	1776	4070	1883	844	527	1006	2695	3111
Israel_HCV_RNAplus_2B_c_p3	5289	836	3472	5712	3305	1052	5389	7287	1191	7863	1480	1432	6859	1759	4200	7074	4296	3906	2765	6267	3704	3014	2272	3046	3251	2321	2654	6125	7804	11949	2363	2884	1375	5998	6303	5321	3378	3511	3522	3853	4941	2946	4349	2911	2512	751	1081	5233	4272
Israel_HCV_SVR_ 19_a_p3	687	290	3784	933	405	1867	6574	6356	1762	1069	347	466	1082	477	596	4228	4353	4765	751	1055	804	504	2329	665	23130	603	340	25344	843	8728	2956	503	479	1146	6703	864	4521	26036	1066	935	1169	993	817	776	1710	269	536	4548	1288
Israel_HCV_SVR_ 19_b_p3	4584	1903	4788	8001	3193	2279	8341	7842	2141	8335	2874	3174	9739	3532	4921	4774	4675	5939	6446	9888	6369	3798	2913	5843	6125	4455	2749	6805	7915	11246	3489	3382	3375	9269	9255	8040	4985	6411	7059	7807	9847	5532	5823	6698	2027	1785	3579	5664	8326
Israel_HCV_SVR_ 19_c_p3	4934	2075	5246	8479	3179	2607	8971	8419	2399	8034	3221	3390	9596	3648	4949	4903	5287	6663	6564	10289	6255	3861	3178	5964	6961	4658	2799	7610	7563	11849	3765	4195	3922	9243	9760	8570	5640	7008	7605	8472	10459	6121	6407	6721	2146	2891	4038	6404	9178
Israel_HCV_SVR_ 20_a_p3	4605	1946	4957	7343	2952	2348	8988	8084	2175	7515	2786	3186	8954	3346	4526	4656	5006	5916	6081	8979	5863	3625	2965	5533	6603	4410	2594	7003	6913	11884	3550	3560	3502	8647	9048	7581	5251	6791	6954	7197	9698	5704	5966	6232	2059	1872	3783	5755	8183
Israel_HCV_SVR_ 20_b_p3	4477	1979	4788	7795	3071	2217	8310	7643	2016	7623	2890	3350	9137	3589	4800	4358	4676	5941	6829	9809	6238	3740	2807	5918	6299	4522	2765	6500	7358	10830	3525	3235	3731	9237	9090	8660	5194	6258	7282	8047	10697	5522	5911	6663	2046	2111	3647	5309	8500
Israel_HCV_SVR_ 20_c_p3	4801	2097	6030	8211	3112	3013	10953	10148	2745	7837	2830	3560	8871	3407	4824	6363	6412	7650	6456	9615	5974	3641	3856	5866	9386	4733	2726	10353	7075	14351	4640	3266	3623	9045	11752	7939	6851	10810	7479	7888	10392	5823	5960	6378	2767	2456	3796	7084	8321
Israel_HCV_SVR_ 25_a_p3	6082	2547	6027	10255	3824	2853	10659	9821	2798	10722	3654	4332	11993	4377	6172	6043	5951	7482	7999	12194	7961	4719	3645	7485	8122	5880	3462	8686	9343	14508	4392	4605	4506	12215	11660	10072	6684	8676	9481	10068	12593	7249	8152	8200	2386	2523	4811	7285	10805
Israel_HCV_SVR_ 25_b_p3	6597	2747	6236	10258	4009	3123	10935	10222	3039	10842	3899	4717	12235	4588	6241	6111	6448	7157	8425	12699	8077	4939	3781	7549	8464	6119	3468	9055	9412	14825	4541	5145	4781	12246	11682	10299	6845	8699	9618	10103	13600	7788	8259	8294	2634	3009	4842	7969	11579
Israel_HCV_SVR_ 25_c_p3	4785	2122	5252	8389	3160	2462	8879	8006	2224	8261	3183	3418	9635	3617	5177	4721	5097	6027	7101	10291	6358	4027	3117	6127	6825	4751	2819	7162	8030	11654	3663	3872	4167	9747	9222	8830	5382	6920	7716	8424	11152	6374	6669	6867	2066	2411	3968	5910	9323
Israel_HCV_SVR_ 26_a_p3	3542	1500	3525	5181	2307	1693	7663	5546	1600	6747	2243	2390	8400	2455	3795	3151	3272	3740	4482	6848	4608	2873	1961	4365	4884	3723	1956	4855	5478	10249	2533	3257	2673	7140	6452	5642	3773	4554	5133	5598	7040	4260	6071	4288	1337	1101	2615	4180	6488
Barnaul_HCV-1_a_p3	1384	456	991	483	770	523	810	1232	427	6079	963	120	944	455	579	1059	805	458	361	446	1278	763	368	407	846	539	461	1682	1396	1257	380	770	553	1132	8567	3654	2014	749	1306	710	877	1279	461	483	329	4	163	1336	3362
Barnaul_HCV-1_b_p3	1227	257	754	391	504	405	694	996	386	5260	877	105	725	408	576	986	656	385	383	419	900	617	268	308	690	441	434	1291	1147	1235	307	620	440	1026	7313	3765	1576	545	961	608	843	1084	358	427	267	3	80	1057	2375
Barnaul_HCV-1_c_p3	1322	309	811	460	537	492	707	1018	438	4742	805	99	746	380	528	939	707	392	365	423	924	589	258	406	683	451	414	1408	1129	1260	344	659	545	1124	7721	3876	1652	635	978	732	827	1096	457	440	284	0	94	1059	2582
Barnaul_HCV-2_a_p3	491	116	315	139	258	159	359	556	196	764	605	93	526	260	213	464	402	249	155	200	333	222	126	190	407	217	193	611	546	433	182	269	240	486	425	216	1519	224	459	211	273	452	249	252	139	2	76	445	793
Barnaul_HCV-2_b_p3	440	132	273	119	218	139	252	397	136	604	443	75	404	186	217	390	284	163	161	148	292	197	109	147	289	208	157	516	450	334	120	240	206	369	337	163	1156	186	373	203	230	346	193	214	109	2	79	367	636
Barnaul_HCV-2_c_p3	470	134	298	151	220	165	343	470	189	673	573	121	487	242	236	438	349	234	212	167	343	241	116	182	368	228	203	549	502	435	176	315	239	449	386	240	1246	254	461	249	273	412	243	259	136	1	93	462	743
Barnaul_HCV-3_a_p3	3412	181	600	432	635	210	665	1073	252	1244	413	117	524	301	452	889	787	310	355	469	721	506	264	396	669	2056	1086	2363	2203	965	295	550	315	748	761	659	674	403	620	391	586	640	378	337	393	2	164	1238	1110
Barnaul_HCV-3_b_p3	2759	243	595	255	633	230	617	1105	271	1400	340	79	480	307	403	835	798	340	207	344	796	518	275	346	715	1743	867	1910	1627	838	282	494	387	628	641	413	687	393	688	308	403	803	312	335	351	3	146	1015	1042
Barnaul_HCV-3_c_p3	3189	233	558	311	694	295	737	1145	292	1571	354	67	569	362	420	976	862	419	233	391	868	535	290	423	813	2426	1074	2502	2021	926	339	600	367	715	806	493	784	485	675	406	466	796	391	384	399	1	73	1142	965
Barnaul_HCV-4_a_p3	591	231	367	122	339	201	388	700	174	707	156	47	445	224	233	360	366	271	178	160	594	365	132	221	557	335	172	646	432	218	212	335	311	372	463	291	415	291	722	281	269	721	276	293	121	0	68	449	1094
Barnaul_HCV-4_b_p3	769	175	382	226	316	250	464	598	246	646	250	35	402	250	250	457	451	288	269	225	455	286	172	309	519	374	228	748	490	433	203	393	328	419	533	337	370	351	731	300	380	567	356	311	157	0	49	499	1035
Barnaul_HCV-4_c_p3	497	184	426	240	268	216	375	503	219	487	215	46	364	261	242	371	327	215	192	159	505	319	179	243	396	363	205	660	388	391	199	325	292	536	521	345	400	336	625	300	293	549	256	253	124	1	57	487	1100
Barnaul_HCV-5_a_p3	275	102	225	101	143	138	286	349	130	553	913	149	605	234	158	260	286	217	133	142	281	164	90	171	330	190	117	349	269	251	135	317	225	289	280	167	161	228	362	196	222	385	212	204	84	0	50	263	517
Barnaul_HCV-5_b_p3	405	130	317	260	212	233	440	540	247	727	1715	236	974	388	246	399	435	311	369	275	365	261	157	273	426	261	172	517	361	412	166	484	300	552	443	362	286	317	564	374	472	464	355	326	143	1	67	414	718
Barnaul_HCV-5_c_p3	232	80	213	179	134	148	286	347	149	510	1059	150	626	252	175	258	258	203	255	186	217	153	88	172	291	185	106	317	229	285	115	278	212	319	260	203	187	211	370	204	270	268	238	196	90	0	32	279	497
Barnaul_HCV-6_a_p3	491	192	405	282	238	231	387	429	178	522	214	205	314	241	264	433	316	205	232	414	408	292	189	232	365	288	207	538	470	447	161	352	254	616	479	414	455	9755	4706	3436	2901	354	267	272	156	4	331	478	731
Barnaul_HCV-6_b_p3	462	131	430	325	246	234	340	446	189	515	187	162	366	268	264	430	373	235	254	465	480	372	182	260	411	297	164	587	431	480	182	320	287	644	620	469	495	11193	6047	4566	3693	369	300	289	149	3	226	451	743
Barnaul_HCV-6_c_p3	519	158	432	280	294	207	396	538	180	605	188	144	354	272	262	456	368	220	215	466	450	348	162	254	413	308	238	586	464	385	183	326	262	611	599	423	437	10636	5983	4085	3211	462	314	328	175	2	265	441	820
Barnaul_HCV-7_a_p3	779	102	307	247	223	172	361	428	202	1237	1611	176	907	356	288	380	343	204	234	328	498	347	143	240	444	286	174	495	505	399	138	407	227	433	722	375	271	246	524	307	387	404	247	247	126	4	71	427	672
Barnaul_HCV-7_b_p3	770	108	315	209	273	171	380	512	163	1284	1143	214	848	358	238	381	311	241	207	318	526	336	144	255	397	280	191	488	518	336	167	316	261	386	707	329	290	275	564	280	363	437	255	228	125	0	138	342	725
Barnaul_HCV-7_c_p3	744	104	300	181	211	188	347	624	195	1346	1293	167	811	377	242	335	315	214	209	312	490	306	145	248	419	257	137	454	491	308	149	315	231	395	732	257	248	232	505	260	337	436	229	234	121	2	70	377	619
Barnaul_HCV-8_a_p3	591	127	311	165	282	181	436	79043	10471	4259	411	33	319	189	299	532	472	277	260	224	373	233	120	392	789	337	283	594	583	413	228	361	275	372	359	296	305	283	531	298	351	521	307	279	174	0	62	414	673
Barnaul_HCV-8_b_p3	460	83	217	126	210	111	327	65265	8073	3479	327	33	232	157	241	419	385	181	173	174	263	210	102	311	536	268	190	450	383	331	141	216	171	290	282	220	230	196	419	231	296	426	233	212	112	2	34	304	485
Barnaul_HCV-8_c_p3	644	119	354	242	314	185	472	77126	13189	4181	558	38	364	214	367	556	551	336	392	314	418	277	174	490	824	380	299	760	673	628	246	415	305	460	454	383	340	341	562	395	590	625	359	329	182	0	49	512	725
Barnaul_HCV-9_a_p3	360	126	356	208	218	235	347	377	154	415	242	35	314	178	180	318	257	168	178	213	343	251	150	212	324	256	137	442	368	343	127	505	240	449	403	360	253	233	397	232	295	301	209	209	120	4	41	331	611
Barnaul_HCV-9_b_p3	432	166	337	236	231	259	391	431	207	493	246	44	309	203	246	365	371	234	207	191	342	264	145	218	366	255	158	526	385	377	167	570	302	501	429	369	279	259	454	257	337	397	225	258	131	0	56	368	701
Barnaul_HCV-9_c_p3	450	132	356	169	249	253	415	528	161	523	233	62	369	185	196	375	339	233	187	208	379	284	124	209	377	269	167	477	418	311	179	439	292	387	424	377	303	273	537	264	303	403	253	239	106	0	91	350	790
Barnaul_HCV-10_a_p3	427	134	305	164	239	191	395	559	193	3870	1406	260	975	362	266	426	414	293	251	202	321	287	132	242	395	260	186	490	452	387	185	318	267	331	1126	278	289	282	495	294	413	483	302	273	124	1	51	421	606
Barnaul_HCV-10_b_p3	443	110	260	165	219	202	336	430	189	3110	1299	184	834	319	285	353	359	209	232	212	282	238	113	208	396	228	158	419	393	391	156	346	257	357	947	258	222	265	420	273	372	443	297	255	127	0	57	384	525
Barnaul_HCV-10_c_p3	394	135	213	121	224	176	351	487	146	3117	923	197	804	350	284	343	393	256	171	183	276	222	98	222	371	261	144	449	407	295	193	307	261	281	884	194	317	256	424	213	287	498	288	233	129	3	110	384	646
Barnaul_HIV-1_a_p3	383	206	623	471	287	227	444	479	210	492	210	94	420	247	268	374	311	239	293	225	457	363	186	250	532	323	208	794	417	397	199	342	291	668	603	485	524	361	589	384	442	448	311	286	157	2	171	429	1047
Barnaul_HIV-1_b_p3	403	176	555	382	289	164	414	414	203	507	156	107	376	222	252	326	286	218	269	230	376	338	170	244	489	284	200	686	359	418	145	368	244	606	599	404	485	335	544	296	402	473	274	256	164	1	153	419	975
Barnaul_HIV-1_c_p3	448	222	523	265	353	207	426	523	207	703	155	92	390	252	240	426	343	260	206	187	550	372	170	260	534	340	217	736	461	296	187	372	278	576	648	427	628	307	607	315	363	567	219	290	160	1	176	428	1154
Barnaul_HIV-2_a_p3	408	243	667	480	350	235	502	525	183	484	190	97	481	230	281	457	379	468	373	299	425	390	209	308	416	323	206	627	418	433	202	396	291	685	647	572	483	395	597	441	431	488	370	360	152	1	126	474	1278
Barnaul_HIV-2_b_p3	521	300	717	501	376	253	565	534	203	528	237	172	441	254	327	464	437	417	421	323	488	412	225	307	480	354	207	660	444	432	208	369	318	686	636	517	595	445	670	423	485	491	370	403	205	6	291	495	1192
Barnaul_HIV-2_c_p3	593	281	723	364	436	301	635	829	233	793	190	144	611	310	374	572	385	493	387	341	730	466	181	417	726	437	243	754	691	348	293	451	427	581	778	549	716	451	835	512	527	764	428	461	165	1	226	665	1660
Barnaul_HIV-3_a_p3	788	453	1549	889	687	360	543	722	266	782	280	95	802	503	402	696	444	492	363	380	1098	954	418	458	8113	480	317	1198	721	644	335	764	434	1486	1387	1020	1001	645	1098	626	556	639	434	443	263	0	200	722	2560
Barnaul_HIV-3_b_p3	833	464	1667	924	804	376	569	808	295	847	256	126	925	474	468	683	415	456	372	360	1245	1124	401	538	9372	567	390	1160	806	577	355	726	524	1577	1498	1142	1066	714	1202	695	576	757	439	495	233	1	154	740	2837
Barnaul_HIV-3_c_p3	775	492	1924	953	823	429	602	768	290	749	314	87	994	576	465	738	498	505	422	412	1446	1152	452	483	11942	568	362	1233	897	722	362	773	593	1719	1582	1102	1140	738	1310	744	553	827	452	491	242	2	160	850	2987
Barnaul_HIV-4_a_p3	893	278	1189	660	617	280	540	802	286	1189	739	137	888	440	448	667	498	422	390	399	840	620	329	382	666	468	307	971	879	664	304	584	415	1360	940	633	718	489	911	556	654	3465	461	452	281	2	180	746	1732
Barnaul_HIV-4_b_p3	471	229	721	245	462	172	303	567	140	955	343	91	639	311	297	422	329	277	231	202	722	424	166	225	521	331	181	573	562	242	219	360	315	580	565	381	533	268	629	293	327	3758	350	422	151	0	104	462	1272
Barnaul_HIV-4_c_p3	707	524	1025	275	797	286	585	1107	263	1353	382	183	912	410	421	756	545	536	334	282	1139	742	182	404	959	438	271	912	842	267	439	663	563	765	870	556	976	479	1106	423	451	6003	574	562	220	2	262	784	1991
Barnaul_HIV-5_a_p3	1074	839	3681	1774	1505	593	779	936	343	1170	355	230	1741	1035	662	1118	601	423	421	535	2571	2489	873	840	944	881	484	1768	1022	753	477	1160	737	3535	3401	2619	2514	989	1801	955	716	868	415	726	410	4	360	1065	4019
Barnaul_HIV-5_b_p3	1785	1233	5759	2607	2361	942	1198	1483	601	1870	566	278	2619	1590	1069	1713	908	669	661	793	4094	3814	1369	1300	1517	1353	748	2727	1815	1087	705	1678	1151	5045	5238	3881	3744	1487	2878	1384	1162	1394	631	1195	764	2	512	1610	5931
Barnaul_HIV-5_c_p3	1500	1741	5057	1354	2247	916	1108	1567	640	2139	415	278	2269	1362	980	1644	975	712	463	589	5065	3618	1170	1136	1694	1488	639	2561	1679	863	816	1745	1206	3695	4732	2650	4137	1374	2781	1082	768	1744	638	1157	655	0	743	1607	6539
Barnaul_HIV-6_a_p3	612	359	616	73	602	234	427	9067	683	1110	120	69	483	286	222	441	333	319	291	2808	4235	662	131	258	855	359	139	601	569	127	372	451	475	301	621	415	800	228	798	247	189	1466	367	445	137	0	214	575	1991
Barnaul_HIV-6_b_p3	541	357	644	137	527	229	417	7847	770	985	85	54	422	246	243	511	356	327	193	3561	3244	686	151	258	751	389	144	591	519	144	356	521	343	368	695	420	681	285	780	255	232	1090	335	373	175	0	182	523	1807
Barnaul_HIV-6_c_p3	564	374	663	104	541	246	424	7907	835	983	111	49	470	259	244	508	396	313	209	4064	3850	687	155	271	756	380	188	672	583	184	283	481	435	418	710	385	728	265	857	294	228	1090	323	316	164	0	135	538	1827
Barnaul_HIV-7_a_p3	167	73	127	5	139	29	76	275	7	155	4	24	91	52	30	135	51	33	85	31	254	148	32	65	141	34	21	78	110	18	72	128	72	52	140	75	224	28	120	26	24	284	58	105	17	0	72	111	282
Barnaul_HIV-7_b_p3	847	563	1015	201	779	257	504	869	256	1076	117	122	564	392	346	676	448	345	173	244	1814	1052	266	320	773	393	221	882	777	229	368	786	440	742	1377	711	1504	337	962	320	280	1491	319	474	233	1	374	697	2070
Barnaul_HIV-7_c_p3	1182	562	1511	422	1128	330	738	1362	311	1437	160	198	935	605	599	1187	676	578	449	605	2042	1394	401	466	1077	578	327	1147	1171	323	553	1146	614	1091	2007	1222	1873	458	1292	534	521	1784	474	809	337	0	513	1015	2911
Barnaul_HIV-8_a_p3	1920	687	2038	1110	1216	427	881	1380	378	1822	339	474	1125	703	982	1330	959	629	501	56914	13455	1844	653	535	1047	656	794	2341	1980	1173	658	912	679	1892	2470	1434	1858	856	1429	953	979	1255	523	941	2955	5	907	1495	3256
Barnaul_HIV-8_b_p3	2320	809	2742	1529	1442	490	1027	1460	522	2261	459	381	1227	860	1166	1576	1075	712	609	72765	17349	2230	913	700	1365	841	1011	2921	2676	1650	683	1087	817	2538	2853	1654	2037	969	1683	1189	1140	1424	607	970	3991	9	794	1907	4153
Barnaul_HIV-8_c_p3	1992	748	2024	746	1396	452	917	1779	358	2028	312	398	1057	702	995	1533	1054	747	588	44654	15564	1888	575	692	1451	728	758	2277	2417	912	689	988	762	1488	2211	1264	1941	782	1663	900	858	1854	663	976	2527	2	940	1646	3741
Barnaul_HIV-9_a_p3	587	368	799	437	456	274	461	580	169	684	193	246	530	358	305	565	387	297	247	225	689	571	235	324	484	462	243	692	630	395	316	632	531	781	860	586	850	380	754	455	490	639	422	478	191	0	547	601	1881
Barnaul_HIV-9_b_p3	759	341	857	329	561	237	454	889	186	960	124	73	571	307	307	639	474	368	238	252	838	582	208	272	639	414	268	809	793	338	568	732	562	607	932	609	841	359	917	442	479	872	356	416	244	2	166	681	2281
Barnaul_HIV-9_c_p3	711	276	940	471	482	265	455	651	205	858	196	85	469	305	350	598	482	327	231	299	691	527	254	309	566	431	306	898	693	519	419	701	558	780	826	489	624	407	895	480	610	723	346	417	227	0	136	661	1868
Barnaul_HIV-10_a_p3	1346	475	1573	706	824	394	650	855	353	1287	265	95	815	462	440	917	650	432	426	392	1213	916	386	461	835	584	452	1426	1024	628	467	765	722	1300	1416	841	1123	583	1198	717	544	967	413	589	416	1	151	1006	3326
Barnaul_HIV-10_b_p3	1894	644	2296	1113	1180	586	824	1447	481	1781	459	124	1082	701	801	1318	1060	670	543	605	1684	1306	528	716	1211	945	660	2144	1602	921	636	1194	920	1864	2157	1603	1522	874	1719	915	871	1285	555	885	601	1	220	1496	4840
Barnaul_HIV-10_c_p3	1539	458	1709	1070	873	469	699	989	365	1314	372	127	845	507	586	1127	737	490	514	609	1234	1053	407	588	923	766	515	1737	1147	876	505	852	666	1648	1612	1264	1119	777	1281	882	825	1003	467	702	479	0	197	1184	3539
Barnaul_HIV-HCV-1_a_p3	502	258	1050	650	487	256	360	1080	178	431	170	79	582	313	250	423	338	228	199	247	694	672	284	315	412	324	186	747	456	345	206	396	263	1078	1009	797	554	415	736	547	349	433	247	291	149	0	87	495	1824
Barnaul_HIV-HCV-1_b_p3	567	311	1105	650	512	284	353	1320	254	547	186	60	589	339	316	495	327	307	233	232	767	685	290	370	481	391	249	830	511	386	228	405	350	1080	998	763	635	476	813	519	423	502	284	363	155	0	103	638	1956
Barnaul_HIV-HCV-1_c_p3	510	243	1019	612	411	195	329	1131	196	475	172	59	518	280	230	394	318	218	194	210	662	593	273	310	463	318	192	754	453	364	170	423	283	993	813	731	520	362	675	482	388	405	289	326	168	2	68	485	1664
Barnaul_HIV-HCV-2_a_p3	171	79	126	26	136	26	168	623	9	179	14	69	101	54	46	89	76	109	88	24	220	100	10	100	299	33	70	176	524	17	112	48	141	27	130	51	161	66	193	61	63	211	126	220	21	0	88	191	425
Barnaul_HIV-HCV-2_b_p3	484	240	690	334	375	240	689	865	226	552	154	136	409	212	240	416	336	285	249	255	482	300	198	293	759	388	348	1100	1728	491	238	363	370	412	485	340	381	300	670	463	408	518	560	419	199	0	239	821	1454
Barnaul_HIV-HCV-2_c_p3	397	185	540	270	300	213	609	793	173	461	149	140	353	220	222	356	371	253	206	206	385	248	136	276	760	331	274	1025	1527	419	223	301	317	372	443	296	373	326	559	395	372	504	488	389	150	0	241	780	1211
Barnaul_HIV-HCV-3_a_p3	1406	227	648	454	358	266	382	564	193	536	192	77	401	227	272	457	351	239	231	271	420	319	166	236	428	318	227	639	530	522	298	399	338	576	600	435	412	345	615	425	501	485	287	276	163	2	157	541	1560
Barnaul_HIV-HCV-3_b_p3	1432	268	839	518	408	280	546	672	202	555	168	116	413	253	287	454	333	214	254	295	519	377	198	323	584	391	308	771	740	559	330	552	438	766	717	517	422	515	819	584	616	598	291	320	157	3	199	852	1961
Barnaul_HIV-HCV-3_c_p3	1742	271	757	469	394	305	444	702	222	584	228	36	371	253	281	529	437	285	271	289	399	333	179	289	501	346	234	719	531	643	251	465	362	613	624	484	419	384	703	488	503	566	321	307	198	1	55	607	1709
Barnaul_HIV-HCV-4_a_p3	24	13	21	5	23	5	10	69	2	101	3	5	27	15	6	14	13	10	18	4	37	28	0	19	20	2	7	13	24	5	13	8	16	9	33	5	41	7	34	10	7	19	3	22	1	0	1	9	50
Barnaul_HIV-HCV-4_b_p3	872	368	1435	882	741	418	623	758	390	3587	374	122	916	501	403	738	506	357	363	375	1057	904	450	470	685	562	373	1232	858	584	310	832	505	1537	1351	1124	1008	606	1097	636	619	704	355	515	246	1	157	750	2143
Barnaul_HIV-HCV-4_c_p3	956	450	1621	920	836	399	613	958	419	4522	380	155	1040	553	542	877	564	396	358	343	1198	1055	416	510	860	630	415	1356	936	634	330	985	571	1613	1613	1234	1133	687	1261	786	633	801	383	558	306	2	189	915	2534
Barnaul_HIV-HCV-5_a_p3	725	299	823	349	457	240	389	2855	183	960	143	66	451	246	237	482	359	280	201	395	706	486	169	264	517	385	220	771	532	277	198	348	365	527	657	586	692	395	946	464	319	584	282	356	187	0	163	577	1714
Barnaul_HIV-HCV-5_b_p3	611	282	953	439	460	265	413	2631	232	949	185	86	397	292	295	544	394	352	205	456	615	433	182	321	526	377	232	798	619	371	209	395	363	626	736	648	698	434	926	474	380	585	348	368	205	1	138	674	1652
Barnaul_HIV-HCV-5_c_p3	472	248	845	281	431	234	358	3246	188	761	85	43	335	239	237	404	303	192	144	353	556	405	112	191	465	311	196	645	482	198	206	313	293	419	542	481	573	311	827	377	247	491	244	324	179	0	109	485	1663
Barnaul_HIV-HCV-6_a_p3	301	139	298	26	271	111	226	772	27	376	19	41	224	121	126	264	163	208	170	46	400	190	39	177	422	101	72	216	312	26	221	180	261	82	271	164	305	123	372	150	103	652	190	276	61	0	79	313	746
Barnaul_HIV-HCV-6_b_p3	301	106	388	242	229	171	298	343	134	346	106	39	247	153	202	322	262	194	168	153	276	208	94	201	247	233	123	386	266	257	126	230	190	391	411	272	221	196	411	263	288	322	270	245	124	3	35	288	614
Barnaul_HIV-HCV-6_c_p3	356	134	471	362	230	225	389	397	207	430	159	49	301	196	225	362	311	259	258	215	323	254	159	237	355	287	182	487	353	364	165	322	253	487	467	387	288	284	493	317	364	323	282	270	126	0	54	455	808
Barnaul_HIV-HCV-7_a_p3	638	194	617	296	397	190	367	585	162	834	140	96	369	273	281	529	370	231	161	209	484	385	154	249	447	316	216	689	583	337	232	365	299	526	612	486	469	313	676	359	335	484	307	318	165	0	168	521	1164
Barnaul_HIV-HCV-7_b_p3	576	154	566	338	320	186	370	483	173	757	189	62	341	240	238	473	399	214	189	244	404	318	160	208	374	258	225	612	559	437	213	364	235	573	482	391	389	245	562	367	410	469	239	264	153	0	89	488	1057
Barnaul_HIV-HCV-7_c_p3	634	293	654	277	382	314	579	701	350	744	194	195	479	436	347	538	485	374	219	286	651	432	232	340	639	385	220	824	590	566	279	534	464	625	1266	390	557	438	799	405	473	8665	420	433	285	8	457	750	1419
Barnaul_HIV-HCV-8_a_p3	586	258	640	242	352	283	503	632	277	710	199	163	446	438	296	569	491	322	179	245	599	348	184	276	613	324	232	708	511	531	250	461	363	557	1136	360	475	389	751	405	380	7249	379	414	259	2	392	638	1192
Barnaul_HIV-HCV-8_b_p3	547	227	554	294	369	282	480	655	272	687	219	186	503	416	317	478	431	318	187	291	538	389	171	320	616	359	247	766	559	510	260	459	411	591	1118	358	437	389	688	416	444	7796	389	373	252	7	414	640	1190
Barnaul_HIV-HCV-8_c_p3	1149	432	1168	346	709	340	737	1127	335	1585	268	101	715	463	502	1028	821	518	197	317	1078	609	280	450	1039	557	404	1311	1103	646	492	668	601	735	998	538	839	552	1301	616	549	1118	550	529	363	1	186	965	2399
Barnaul_HIV-HCV-9_a_p3	698	366	997	454	545	315	612	813	329	991	230	94	598	316	354	651	780	538	211	312	742	486	265	390	761	472	287	918	631	530	310	621	391	791	844	463	792	503	978	578	413	838	453	471	294	1	525	813	2397
Barnaul_HIV-HCV-9_b_p3	537	291	836	377	442	262	474	588	259	671	180	76	460	306	282	538	604	343	181	267	657	445	223	300	619	433	220	761	557	450	218	417	348	633	738	426	600	445	815	462	360	647	346	384	237	2	188	541	1847
Barnaul_HIV-HCV-9_c_p3	692	381	1092	511	531	339	611	737	341	809	248	157	594	390	395	595	762	384	312	361	709	511	264	365	654	509	303	980	670	679	323	672	409	915	925	569	691	494	860	589	581	856	492	487	283	3	283	786	2188
Barnaul_HIV-HCV-10_a_p3	892	354	1029	534	539	323	661	728	374	2061	1352	244	1328	641	386	716	596	430	324	362	849	657	302	437	729	497	328	1188	706	697	285	576	503	1027	5785	796	735	571	1085	604	577	805	481	516	247	3	222	753	1859
Barnaul_HIV-HCV-10_b_p3	701	296	746	398	372	269	468	574	253	1687	1014	162	1039	407	343	554	428	285	248	242	620	466	227	299	544	391	243	902	529	507	271	489	358	760	4481	497	531	438	792	464	428	556	324	344	169	2	144	591	1383
Barnaul_HIV-HCV-10_c_p3	762	257	841	538	388	310	481	608	291	1610	1179	233	1078	488	347	576	451	323	352	324	655	508	267	360	563	416	280	892	600	518	232	533	386	896	4936	744	630	492	781	564	561	599	379	409	206	20	164	622	1340
Barnaul_Healthy-1_a_p3	21375	4293	12939	9723	8104	4666	7983	12182	4306	17866	4805	1702	8511	5672	8351	15617	10815	5204	6678	8355	12135	10483	5902	6746	8266	5811	6611	18991	16632	13894	4875	10662	5891	18441	15926	13165	12182	6773	10448	7236	10077	9535	4820	6825	5643	213	3106	16452	19367
Barnaul_Healthy-1_b_p3	18653	3637	11154	8311	7634	4277	7841	11747	4153	16569	4375	2047	7717	4933	7563	14440	9947	5068	6219	7565	10526	9516	5500	6149	7842	5470	6063	16383	15021	13893	4130	9335	5646	16668	13966	11017	11519	6700	9498	6543	9240	9470	4621	6350	5388	57	2686	14490	17285
Barnaul_Healthy-1_c_p3	22596	4499	14351	9827	8690	5499	8788	14249	4314	19466	4428	2471	9191	6105	8671	17590	11630	5754	6694	8819	13280	11250	6707	6440	9171	6245	7105	20427	17454	16495	5137	11276	6797	19735	17510	13532	14393	7292	10786	7112	10542	10960	5354	7141	6674	68	2580	17619	21458
Barnaul_Healthy-2_a_p3	22163	2517	8005	5336	6457	2554	5087	11522	2798	14847	2378	920	5390	3365	7048	14530	10759	26873	5775	8099	8209	7596	4293	3464	5545	3835	5528	14988	15535	13754	3844	6971	3261	11285	8889	7557	6877	4523	7333	6192	7433	7856	2809	4356	5770	14	1388	12601	14576
Barnaul_Healthy-2_b_p3	18549	2378	8683	5783	5782	2265	4626	9403	2522	11870	2760	1167	5529	3278	5448	11080	8044	21502	5746	7400	7922	6831	3928	2970	5718	3635	4883	14176	13159	11131	3511	6211	3249	11421	9141	7178	6880	4716	6567	5516	6952	7084	2716	4125	4615	31	1412	11323	13898
Barnaul_Healthy-2_c_p3	25471	2808	10439	7833	7210	2997	6181	12105	3454	15706	3534	1032	5940	4078	8037	15139	11498	27557	8391	9736	9502	8271	4859	4166	6792	4409	6657	18122	17923	13628	3938	7778	4412	13992	10843	9257	8317	5137	8914	7923	9980	8370	3644	5470	6319	31	1155	14784	17172
Barnaul_Healthy-3_a_p3	19013	5170	13638	9243	7422	3660	7085	10661	3670	14257	4099	4136	8220	5147	6563	13460	9561	5157	7109	7892	12041	10518	6037	5246	8130	5771	6375	17678	15102	13105	4269	8623	5129	17276	14898	11775	11149	7000	11428	7319	9463	9609	4304	7074	5522	142	6156	14334	23057
Barnaul_Healthy-3_b_p3	23831	5057	16317	10956	9078	4237	7304	13144	4396	16483	4824	2983	10116	5886	8444	15790	11327	6121	8578	9735	14513	12666	7149	5928	9197	7052	7742	21763	18943	16052	4773	10468	5824	20380	17066	13390	12947	7132	11355	7933	10412	10928	4526	6553	6449	99	5509	16384	25095
Barnaul_Healthy-3_c_p3	21896	4585	16385	9882	8967	4277	7307	12854	3844	16086	4219	3563	9196	5949	8228	15872	11017	6550	7017	8946	13445	12336	6697	5964	8732	6656	6517	19152	16031	13351	4706	9894	5760	18355	16615	12561	12055	6952	11328	7701	10145	10349	4927	6874	7375	77	6885	16307	24874
Barnaul_Healthy-4_a_p3	9076	1733	5291	3589	3329	1775	3923	6156	1682	15696	2725	1559	3496	2299	3882	7025	4679	2244	3565	3981	4683	3978	3503	2490	4184	2527	2936	7989	7878	6684	2185	4210	2763	7020	5863	4875	4732	3148	3931	3266	4825	4676	2078	2552	2445	46	1655	6937	7817
Barnaul_Healthy-4_b_p3	12030	1525	6081	5346	4148	1965	4357	7538	2055	19930	3148	1263	4151	2421	4695	9181	6688	2964	4933	5157	5270	5197	4309	2855	4420	2865	3638	10818	10113	9475	2773	5926	2991	8997	7905	6711	5592	3918	5122	3942	6247	5331	2471	3043	3116	135	1518	8735	8881
Barnaul_Healthy-4_c_p3	15242	2013	7328	5175	5197	2486	4685	8945	2578	25094	3858	1388	4732	2973	5345	10946	7266	3123	4586	6162	6565	6065	5198	2906	4757	3287	4416	12881	12792	10931	3198	6286	3627	9352	8395	6804	6502	4056	5574	4112	6380	6636	2405	3451	3690	27	1815	10858	10229
Barnaul_Healthy-5_a_p3	19211	3519	12824	8722	6810	3381	6759	11279	3708	15580	3935	1151	6542	4399	7507	13668	9886	11572	12871	34477	9698	8160	4046	4638	11180	4724	6415	17260	16588	15402	4218	14546	4795	15314	12213	10650	9061	6079	8031	6892	9942	13664	3959	5380	4613	28	1227	13910	15906
Barnaul_Healthy-5_b_p3	25870	4802	14848	10537	8824	3981	8346	14496	4950	20560	4999	2213	8297	5273	9993	17987	13838	14352	15469	38520	12271	9929	5323	5275	12249	5878	8366	23474	22856	20973	5438	17460	5878	18702	14120	13211	11945	7925	10789	8477	12915	16820	4953	7329	6277	71	2727	18726	17955
Barnaul_Healthy-5_c_p3	23545	5053	15662	8289	9039	3886	7443	14969	4225	20095	3507	969	7950	5414	9296	17698	12252	13526	10181	32857	13792	10648	4418	5214	13659	5931	7767	20834	19814	16409	4866	15180	6206	16229	14841	10650	12104	7303	10365	7359	9598	19215	4623	5938	5587	18	1886	17302	20100
Barnaul_Healthy-6_a_p3	20832	5948	23629	14909	11767	4806	7353	12782	4892	17483	4396	2125	13242	8109	9809	18509	11809	5716	6598	7937	18592	18010	8779	7564	9947	6935	7107	21359	19585	15928	4783	11503	6242	30312	24259	19982	17066	10008	14591	9287	10379	9480	4298	7333	6160	55	3560	16725	27460
Barnaul_Healthy-6_b_p3	13040	4338	16658	11181	7294	3538	5851	8128	3352	10728	3254	5380	9709	5659	5892	10981	7161	3562	4728	5904	13066	12470	5762	5037	6674	5095	6625	16608	13744	10671	3453	7695	4903	20688	16246	14129	12253	7474	12123	8909	11572	6809	3375	5279	3373	151	7792	15803	47367
Barnaul_Healthy-6_c_p3	17532	5715	23347	16778	10688	4776	6996	10564	5118	14310	4859	3146	12801	8089	8370	16086	9918	5040	6821	7559	17461	17671	8071	7268	9452	7062	7531	20749	16945	15859	4274	11203	6195	30587	23672	21809	16176	10003	14862	9361	11505	9205	4312	6969	4772	123	4454	16816	33866
Barnaul_Healthy-7_a_p3	23578	2785	12058	9004	7902	3382	6650	12338	3692	17051	4313	497	6537	4900	8048	16218	13318	5500	7417	47900	9886	7887	3633	4302	6369	4959	6714	18037	16958	15406	4255	8495	4227	14367	11159	9343	8145	5441	8208	6637	9085	31129	4443	5111	5573	7	399	13915	15034
Barnaul_Healthy-7_b_p3	18487	2352	10322	7822	6385	3004	5643	10320	3268	13553	3405	563	5993	4043	6647	13226	10852	4608	6898	41332	8156	6677	3542	3990	5854	4183	5795	15315	14270	13014	3524	7313	3837	12222	10038	8493	6763	4672	7468	5857	8401	27260	3634	4493	4584	21	629	11337	13289
Barnaul_Healthy-7_c_p3	17349	2532	8994	8266	6506	2933	6760	10426	3096	13469	3281	1232	6648	4220	6578	12195	10803	5117	6069	41110	8815	7089	3707	4255	5964	4493	5245	15194	14105	13196	3841	7754	3727	13761	11275	9234	7566	5862	8453	6523	9715	23167	3889	4739	4591	50	1317	10875	12927
Barnaul_Healthy-8_a_p3	20652	4013	14936	11139	8718	3667	6742	11693	3605	14236	4447	3353	8899	8438	7911	14381	10452	5018	5905	8904	43842	22133	8571	6069	7598	5441	7408	19790	16349	14622	3969	8774	5033	21520	20624	15969	13891	7143	11095	15314	11337	9030	4134	6539	5901	182	6158	16095	34563
Barnaul_Healthy-8_b_p3	21207	5742	17113	10863	8930	4483	8539	13467	4043	14162	4347	4535	10424	8014	7589	13958	10575	5907	6542	9472	40081	20396	8758	6869	9405	6679	6589	20114	17407	14246	5390	9439	6829	23243	20807	15904	15168	10679	12753	12725	13465	13255	5228	7097	5820	129	6633	16634	22607
Barnaul_Healthy-8_c_p3	29971	6333	22245	15810	12316	5240	9656	18890	4753	20052	6074	3543	13326	12043	10679	20603	15313	7272	7684	13315	61861	32416	13204	9889	10735	8144	8285	25184	22318	19389	6657	12838	7154	32777	30152	24193	22806	10212	14471	15829	13853	13105	5878	9606	8250	149	6176	20646	25330
Barnaul_Healthy-9_a_p3	12286	1432	5112	3638	4029	1927	4035	7461	2117	10042	2243	1090	3474	2473	4325	8972	6521	2898	4305	685296	5205	4098	2676	2447	4210	2551	3354	9862	9159	8183	2613	4812	2709	7109	6133	4992	4963	3254	4701	3510	5400	5362	2253	3062	3225	27	1316	8603	8488
Barnaul_Healthy-9_b_p3	11081	1586	5952	4127	3726	2434	5156	7923	2578	10258	2700	942	3852	2660	4116	8306	6045	2878	4520	597876	5628	4400	2691	3003	5823	3194	3433	10402	9735	8953	2786	5523	3378	7431	6856	5186	5038	3987	5361	4079	6511	6374	2320	2924	3050	32	1207	9406	9676
Barnaul_Healthy-9_c_p3	14361	2178	5968	5290	4772	2472	4658	8587	2570	11449	2860	1535	4712	2927	5351	10368	7914	4011	5311	754008	6396	5340	3810	2995	4994	3454	3927	11982	10840	10037	3144	6373	3423	8719	7612	6223	6771	4112	5752	4628	7340	6591	3089	4015	3822	102	2171	10233	11053
Barnaul_Healthy-10_a_p3	20447	3622	10842	12520	8478	3628	7230	11947	5555	20499	4538	2382	9733	5921	8092	17969	12612	5553	7140	9114	9593	11434	5746	6100	7030	5425	4754	17753	12965	15620	4460	9939	4685	22742	19602	15383	13360	10695	17792	13036	13888	8521	4791	6527	5730	273	2274	12664	18302
Barnaul_Healthy-10_b_p3	22252	4191	14110	12365	8725	5064	9689	13688	8278	22362	6473	2098	9726	7384	8652	21029	14827	6343	10527	10798	11687	10901	5754	6478	9747	6621	6515	20743	17521	17774	5253	11322	6798	22320	20036	15896	13515	11519	18553	14192	15096	11738	5943	6648	5374	414	2781	15633	18039
Barnaul_Healthy-10_c_p3	20854	3982	14438	11421	7779	4088	7594	12434	6336	19320	5270	2249	9265	6475	7660	17510	12384	5458	8843	9202	11254	10152	5355	5503	8123	5663	5547	17883	15595	14489	4538	9411	5953	20980	17296	13873	11777	8979	15237	11092	12982	9192	4831	6318	5326	272	3109	14668	18113
Barnaul_HCV-HIV_Base-line_a_p3	10637	5256	8975	7970	6134	6115	12449	13440	6115	10667	5632	7735	9672	6190	7978	11666	12611	9944	13014	8903	8783	6372	3933	8660	13191	8024	4498	12925	10981	10798	6068	11911	8345	11388	10753	10583	10329	11761	15064	11883	16128	15530	12189	11085	4038	326	11165	11979	18623
Barnaul_HCV-HIV_Base-line_b_p3	12424	6355	10299	9426	7331	6999	14722	15775	7246	12693	6665	9181	11222	7247	9269	13551	15062	11315	15106	10296	10533	7841	4688	9934	15562	9473	5169	15385	12884	12357	7224	13678	9847	13327	12926	13088	11803	13660	17900	14115	19379	18129	14426	13027	4737	357	13315	14175	22168
Barnaul_HCV-HIV_Base-line_c_p3	9590	4855	8303	7747	5495	5702	11510	12099	5979	9645	5684	7186	8689	5725	7508	10354	12086	8878	12216	8284	7918	6161	3827	8038	11902	7572	4233	12380	9879	10803	5649	11144	7505	11000	10138	10753	9190	10727	13692	11743	15850	13926	11028	10147	3734	562	10354	11273	17106
Barnaul_HIV-11_a_p3	7479	2568	6290	5434	4086	3635	8216	7759	3101	6226	3056	2454	5462	3381	4242	6163	6542	4849	5883	5556	5481	4172	2696	4558	7162	4698	2824	8123	6511	6668	3399	6363	4728	8269	7666	7382	5493	5858	8107	6653	9096	8228	5844	5330	2144	91	3439	6810	11680
Barnaul_HIV-11_b_p3	7472	2847	6668	5280	4288	3738	8658	8791	3332	7135	3315	2387	5748	3530	4675	6683	7664	5878	5938	5832	6475	4565	2881	5009	7883	5170	2870	8551	7291	7015	3492	6444	5018	8762	8605	7552	5976	6283	9306	7267	9581	9054	6420	6364	2335	36	3897	7037	12800
Barnaul_HIV-11_c_p3	2843	762	2941	2144	1524	1151	3082	2369	723	1854	727	364	1609	985	951	1510	1316	1050	1158	1867	1988	1858	836	1125	1408	1128	842	2495	1893	1535	795	1343	954	3060	3126	2705	2105	1342	2088	1654	1692	1624	1179	1183	695	3	498	1876	4888
Barnaul_HIV-12_a_p3	1346	503	1397	1565	965	621	1186	1330	313	1266	313	247	1153	615	666	994	893	880	716	794	1479	1132	609	841	1013	917	498	1525	1038	1162	513	1088	736	2178	2276	1908	1393	1011	1528	1221	1210	3357	852	926	424	1	135	24957	3439
Barnaul_HIV-12_b_p3	1717	504	2101	1993	1003	743	1291	1362	606	1287	659	155	1261	866	665	1103	1011	682	1101	980	1768	1226	691	875	1292	964	671	1881	1349	1401	654	1293	1101	2562	2487	2260	1513	1073	1581	1256	1538	3825	958	896	468	9	189	31829	3687
Barnaul_HIV-12_c_p3	1962	655	2237	1876	1146	953	1413	1604	586	1479	649	197	1395	892	846	1294	1052	809	1228	1013	2029	1368	741	969	1549	1100	804	2129	1556	1464	681	1287	1303	2700	2457	2145	1696	1194	1838	1466	1602	4462	992	1000	591	5	195	36025	4178
Barnaul_HIV-13_a_p3	2604	631	2808	1918	1352	898	1836	2510	906	2271	1069	324	1920	1256	1194	1757	1848	1418	1506	1357	1943	1891	993	1323	1926	1484	790	2753	1921	1748	799	1607	1196	3125	3136	2719	2073	1649	2606	1744	2132	1790	1513	1491	874	6	425	1888	4250
Barnaul_HIV-13_b_p3	1935	569	1926	1477	1027	613	1235	1645	649	1553	831	268	1389	897	918	1362	1193	1014	1202	934	1410	1383	689	950	1403	949	626	1847	1482	1293	606	1215	876	2317	2211	2383	1631	1202	1755	1285	1637	1258	1116	1103	593	10	318	1400	3224
Barnaul_HIV-13_c_p3	1582	416	1528	1263	820	554	1076	1348	489	1318	744	198	1149	823	719	1159	994	803	1034	872	1107	1148	622	729	1025	820	521	1709	1302	1154	483	943	759	2013	1801	1649	1284	987	1462	1090	1424	1056	937	954	491	5	290	1145	2443
Barnaul_HIV-14_a_p3	1570	473	1765	1362	833	543	959	1077	450	1161	507	166	1033	724	723	1105	893	683	812	924	1194	1081	541	735	1087	772	581	1592	1141	1110	475	976	698	2070	1806	1685	1113	880	1351	1138	1326	1098	657	848	393	4	218	1173	2581
Barnaul_HIV-14_b_p3	1916	614	2268	1725	1209	739	1180	1517	610	1601	574	162	1324	934	847	1354	1236	884	970	1214	1572	1273	663	815	1419	986	776	2053	1484	1294	681	1285	868	2529	2376	1933	1473	1068	1851	1438	1644	1462	861	1156	577	4	243	1442	3353
Barnaul_HIV-14_c_p3	1568	568	1817	790	899	562	983	1343	518	1609	466	119	1012	714	621	1197	1081	740	485	722	1639	998	493	650	1332	832	553	1875	1294	1151	580	1062	787	1602	1710	1159	1410	855	1559	929	984	1509	706	847	498	6	244	1202	3065
Barnaul_HIV-15_a_p3	1520	550	1675	756	983	652	1111	1656	548	1739	506	133	1131	2253	707	1241	1150	843	457	670	1561	881	870	748	2611	964	546	1883	1418	1355	1062	1980	1245	1564	1875	1067	1226	983	1820	1036	998	1577	805	820	449	4	199	1260	3086
Barnaul_HIV-15_b_p3	1367	579	1583	684	861	633	1053	1471	594	1459	390	117	992	1992	666	1153	1092	790	401	540	1411	865	799	650	2249	839	444	1734	1182	1210	971	1852	1045	1342	1587	881	1146	937	1589	936	846	1447	736	805	379	4	186	1127	2860
Barnaul_HIV-15_c_p3	1411	701	1601	673	988	611	1095	1706	492	1658	403	128	1082	2042	699	1141	1052	793	417	568	1522	943	756	761	2555	977	494	1647	1338	925	953	1857	1181	1303	1593	987	1277	916	1772	926	891	1665	838	869	377	0	208	1149	3137
[truncated: 132 more columns]

## Sheet: P8.copy_number.concatenated
sample	CORE_1-15	CORE_1-18	CORE_6-20	CORE_11-28	CORE_11-25	CORE_16-30	CORE_21-35	CORE_26-40	CORE_31-45	CORE_36-50	CORE_41-55	CORE_46-60	CORE_51-65	CORE_56-70	CORE_61-75	CORE_66-80	CORE_71-85	CORE_76-90	CORE_81-95	CORE_86-100	CORE_91-105	CORE_96-110	CORE_101-115	CORE_106-120	CORE_111-125	CORE_116-130	H9_C300_1	H9_C300_2	H9_C300S_1	H9_C300S_2	H5_C300_1	H5_C300_2	H5_C300S	NS3_DOMAIN-1	NS3_DOMAIN-4	NS3_DOMAIN-5	NS3_DOMAIN-6	NS3_DOMAIN-7	NS3_DOMAIN-8	NS3_DOMAIN-9	NS3_DOMAIN-10	NS3_DOMAIN-11	NS3_DOMAIN-12	NS3_DOMAIN-13	NS3_DOMAIN-14	NS3_DOMAIN-15	NS3_DOMAIN-16	NS3_DOMAIN-17	NS3_DOMAIN-18
Israel_HCV_RNAminus_1_a_p8	277	4	0	8440	5207	31282	3135	6331	2127	3997	3950	806	1728	1835	5884	8387	7085	14450	7321	4739	32907	18682	8068	7237	1742	101	2392	4341	192	8346	8131	826	8219	4882	12387	1541	9795	13064	17951	3103	13785	1266	33231	334	6753	1798	28619	18880	13295
Israel_HCV_RNAminus_1_b_p8	70	14	0	2424	2911	15356	2136	1915	734	2239	2185	304	611	685	3528	2679	2131	5045	2493	3933	24495	5692	5429	17296	502	3	1012	2075	116	2483	6399	325	5892	3131	4508	387	3366	3906	3896	2097	4624	253	7441	90	1883	4711	6341	13653	9628
Israel_HCV_RNAminus_1_c_p8	292	41	0	11009	5470	23575	3629	5847	1965	4884	3996	967	1298	1736	5034	7622	9619	18061	9275	8363	40375	15793	8499	10106	2720	104	2782	3481	372	11167	10462	984	8871	4282	14697	907	8186	11812	15850	3115	17298	772	40318	233	6073	2776	27568	22438	22570
Israel_HCV_RNAminus_10_a_p8	359	0	0	6326	3252	298525	179378	62730	161045	13719	2505	883	1820	1293	4579	6306	5069	7201	5413	3387	12003	7322	4567	4650	1292	62	2108	3243	23	1687	3575	540	2757	1350	7138	785	11944	4977	7583	1311	10028	644	15437	84	2954	634	13277	14967	9206
Israel_HCV_RNAminus_10_b_p8	215	55	0	8554	4682	367672	240543	81430	218209	18304	2439	640	2763	1785	6138	7328	6295	11517	7052	4293	15830	9305	5918	6863	1726	80	1639	4002	105	2769	4284	528	4815	2018	8923	1047	11179	7844	10303	2048	13125	567	19497	123	3778	752	14597	17200	12101
Israel_HCV_RNAminus_10_c_p8	65	33	0	1591	2392	139587	223124	29263	73791	18163	1816	146	811	362	4211	1844	1222	3246	1509	3316	13872	2042	4436	8591	314	53	2351	3591	29	871	3503	149	3564	1491	2234	273	3855	2465	2604	1830	3005	140	4200	38	1189	2172	3523	9558	6938
Israel_HCV_RNAminus_14_a_p8	152	69	0	4482	3942	204778	123501	95825	99617	10242	2013	442	944	1163	3753	5567	3142	17496	31508	4720	20340	6508	5403	7006	1305	5	1480	1946	179	4096	6534	439	9708	2146	5805	1041	7581	6572	7116	3506	9228	361	13743	410	3685	2211	11241	13636	9283
Israel_HCV_RNAminus_14_b_p8	136	53	0	5008	3606	195813	108454	82443	89352	9022	2619	446	1216	1301	4398	4505	2971	14258	29219	4848	18905	6436	6020	6839	1238	37	1168	1260	122	2822	5431	472	6753	1882	7189	773	7813	5708	6668	2252	9913	319	13176	214	2605	2700	10508	15755	12249
Israel_HCV_RNAminus_14_c_p8	184	21	0	6492	3450	294067	134063	129820	135253	10222	1982	875	910	1408	2866	5354	3802	21272	44177	4713	16491	8262	4635	4965	1011	3	1335	1548	171	4072	5724	525	8029	1869	7352	844	7518	7682	9458	2054	12280	410	14636	626	3367	2789	11802	12833	7954
Israel_HCV_RNAplus_02_a_p8	85	8	0	2591	1431	48881	122915	221615	154697	9694	775	297	527	508	1388	2908	3148	3372	2431	1595	6862	3684	2257	2360	554	6	488	693	58	1059	2215	234	1393	1586	2822	355	3439	2735	5101	420	5299	144	5939	19	1099	194	6568	5277	3467
Israel_HCV_RNAplus_02_b_p8	57	3	7	2011	1127	44109	93125	194303	132421	7521	632	207	487	432	1087	2563	2609	3017	2469	1253	6086	3295	1818	1770	453	14	449	507	60	1059	1793	204	1090	1478	2316	265	2860	2365	4383	387	4481	124	5551	18	1006	172	6013	4394	2842
Israel_HCV_RNAplus_02_c_p8	47	7	0	1314	1357	28551	108238	119716	86821	9678	763	128	314	295	1543	1595	1734	1648	1409	1620	7197	2050	1922	3930	350	9	468	667	20	600	2024	105	1184	1538	1506	158	1675	1515	2577	383	2936	73	2998	24	550	283	2973	4981	3284
Israel_HCV_RNAplus_04_a_p8	62	5	0	6124	1111	302322	70208	127066	99599	60538	554	231	2199	469	7761	230017	129643	103897	65051	56790	4941	4040	5930	1651	393	10	329	402	29	870	1693	243	1004	625	2088	298	4136	1873	12363	328	2563	123	5221	6	536	118	5762	3988	2611
Israel_HCV_RNAplus_04_b_p8	62	10	0	7218	1392	388243	83351	155520	116247	67367	759	314	2563	607	9023	260731	149184	124104	81369	70878	6170	5213	7802	2069	560	5	374	514	36	1118	2069	248	1129	723	2453	360	5239	2299	15254	284	3392	157	7140	6	673	172	6882	5020	3442
Israel_HCV_RNAplus_04_c_p8	75	6	1	8516	1112	311969	63160	150572	104793	40815	596	237	1462	475	5252	230041	154002	107210	74875	53314	6906	4341	6590	1653	427	12	326	495	36	1107	1704	187	909	954	1991	280	4280	2061	16437	248	2500	121	6320	10	493	133	5873	3961	2942
Israel_HCV_RNAplus_07_a_p8	57	8	0	3523	1600	459553	248969	226871	228480	27020	493	157	1975	352	1238	15815	39534	20123	7503	7767	4680	2913	9195	1285	325	5	286	439	35	604	1137	167	1149	437	1767	181	2318	2100	4114	436	2346	125	3869	34	793	144	6262	3209	2222
Israel_HCV_RNAplus_07_b_p8	92	8	0	6337	2482	508116	269944	267573	262543	34167	906	306	2657	660	2019	21970	50706	25180	10321	10242	6499	4486	11337	2459	677	26	429	601	47	864	1811	184	1659	530	3048	326	3472	3328	6071	613	4026	217	7279	59	1216	188	9491	6572	4011
Israel_HCV_RNAplus_07_c_p8	91	20	5	8812	3254	500584	271385	287656	288670	38798	1032	448	3060	731	2689	26567	61282	29465	12561	11668	8866	5774	13844	3283	828	27	568	689	53	1171	2131	257	1662	761	4239	542	4388	4053	7135	700	4985	320	8930	78	1560	299	11097	8916	5088
Israel_HCV_RNAplus_13_a_p8	57	15	4	12399	1472	481516	189104	192589	196052	31472	599	246	454	598	11525	70720	172071	14595	8360	3317	5375	3584	2120	1640	489	11	377	584	37	998	1800	248	1143	795	2329	316	5315	2722	7572	441	3002	180	6210	31	1050	153	7283	4195	2972
Israel_HCV_RNAplus_13_b_p8	83	9	5	15237	1430	403863	179246	206908	210885	33534	640	281	497	627	11502	81378	166440	15833	8711	3443	5240	3598	2027	1644	619	5	383	587	62	1055	1843	178	1270	685	2450	379	5335	2954	5867	482	3119	199	6482	15	1138	150	7945	4158	3293
Israel_HCV_RNAplus_13_c_p8	77	3	0	7401	1241	505546	247794	219677	261877	23986	553	191	392	441	10765	58533	192816	15444	7660	3233	4483	3377	1807	1649	427	16	329	438	38	907	1471	166	1288	670	2183	280	3423	2358	6235	493	2425	125	5239	33	922	123	6265	3809	2432
Israel_HCV_RNAplus_18_a_p8	54	11	0	2286	2858	163637	314310	230504	201607	107898	1043	172	1407	283	4814	112840	170050	47700	37045	54020	22079	3452	69468	5203	427	6	700	900	15	541	3404	208	2002	1120	1667	212	2861	2060	4104	656	1994	105	3770	14	656	515	4216	7029	4665
Israel_HCV_RNAplus_18_b_p8	93	11	0	2848	2184	158251	209848	213215	193693	60177	887	252	1482	461	3088	99518	164648	43420	36486	30157	12396	3663	38087	2596	389	8	345	587	21	506	2088	176	1344	530	2280	247	2743	2174	3361	430	2516	120	4459	16	677	230	5225	6315	3963
Israel_HCV_RNAplus_18_c_p8	88	5	0	3386	2887	186856	298899	231122	214883	102389	1165	270	1820	422	4497	143851	231608	58789	44854	47819	17324	4156	56526	3667	470	3	512	704	33	617	2439	207	1732	545	2274	259	2383	2028	3685	554	2444	148	4667	19	883	302	6156	7107	5018
Israel_HCV_NR_06_a_p8	65	15	2	3047	1891	55517	94384	340586	519488	144457	996	287	714	610	1701	3097	2757	5305	3664	1961	12177	4338	3004	2437	738	4	575	866	125	3288	2256	303	2264	2517	3285	464	5396	3712	7020	769	6661	215	9437	18	1437	258	8430	6632	4739
Israel_HCV_NR_06_b_p8	125	16	0	3060	1554	53202	100791	356604	541077	115663	1091	274	627	613	1822	3722	2893	4646	3910	1904	9399	4945	2811	2558	665	11	588	771	182	3279	2252	281	1779	1910	3727	436	4768	4449	6285	897	6389	240	9939	41	1821	214	9179	6429	4421
Israel_HCV_NR_06_c_p8	110	0	0	2613	1485	59020	89259	348916	509374	142090	969	275	656	568	1376	3105	2297	4764	3629	1715	8319	4249	2636	2245	641	9	461	635	115	2735	2107	234	1997	1520	2992	408	4748	3289	5817	700	5998	150	7472	27	1275	254	6058	5403	4155
Israel_HCV_NR_09_a_p8	105	11	7	4969	3149	15996	192041	457436	348236	2741	3352	663	1053	1224	3416	4815	3398	8689	5259	3162	14282	6993	4495	4910	969	57	1147	1680	190	2273	3544	266	5082	3721	5699	3628	5727	7007	8238	2070	6540	285	14879	79	2893	622	11381	13385	10158
Israel_HCV_NR_09_b_p8	394	48	6	14741	8247	28034	91321	303116	223352	6907	5320	1463	3048	2767	7905	14769	8301	17443	14706	7471	16645	18731	11695	14030	2813	47	1507	1849	107	2761	7242	774	4987	2285	16276	3812	11363	15361	11280	1736	26095	392	37952	64	4503	685	27702	37415	32908
Israel_HCV_NR_09_c_p8	195	3	1	6086	3499	25945	140862	447936	363517	2919	2439	570	1233	1142	3296	5824	3803	9771	5436	3001	9922	7349	4714	4688	1065	2	979	1137	116	1906	2780	303	4335	1609	7057	4066	5188	7640	6555	1437	8295	417	15896	112	2924	381	11932	12895	8831
Israel_HCV_NR_12_a_p8	81	6	0	8280	1343	727329	76157	18788	9254	42952	1434	258	664	536	1833	43564	50067	18371	89951	35124	14937	10062	37316	2085	569	3	256	481	28	622	1590	166	722	651	2822	631	3141	2530	6558	335	10090	147	6237	37	880	85	6166	5986	3759
Israel_HCV_NR_12_b_p8	40	10	0	4066	830	360815	51034	65069	27036	66353	653	163	871	405	2775	26658	65731	25263	233542	76746	21617	9888	39718	1380	355	5	246	360	32	685	1153	147	658	616	1837	230	2773	1733	6225	265	6949	90	4051	26	672	129	4151	3630	2169
Israel_HCV_NR_12_c_p8	30	5	0	3674	840	341779	53260	66309	27044	81402	820	149	797	312	2874	25934	67706	26644	217532	82698	23259	9527	40660	1242	225	7	243	391	27	641	1087	89	763	569	1190	203	1784	1494	4654	281	5585	79	3530	14	589	105	3998	3069	1658
Israel_HCV_NR_15_a_p8	130	14	2	3985	1997	37235	162461	280341	242642	64051	1739	463	867	959	3157	26282	188943	4446	3954	2042	4228	4806	3445	3208	947	13	430	698	43	990	2575	314	1568	623	4196	435	4929	3411	5119	490	5590	135	7511	45	1168	245	7715	8624	5555
Israel_HCV_NR_15_b_p8	101	7	4	3879	2002	34800	142817	233887	208531	59059	1729	432	800	938	3090	25116	182754	4269	3965	1899	3704	4936	3193	3144	921	8	420	603	36	698	2304	298	1333	580	3943	459	4251	3197	4914	431	5006	153	7457	23	1057	167	7407	8069	5337
Israel_HCV_NR_15_c_p8	124	14	0	2800	1624	43889	176688	243202	231275	74616	1114	218	619	611	2996	33966	256320	3765	2777	1456	3632	3795	2278	2402	586	26	404	566	31	770	2053	205	1269	618	3038	354	4047	2627	4439	506	3723	159	5956	26	1017	199	6797	6097	3820
Israel_HCV_SVR_01_a_p8	51	30	0	1541	3717	6748	32148	77686	16304	2331	3234	216	275	287	2326	10106	18311	4337	1644	4814	17802	2288	4404	12040	316	16	1034	1484	48	928	3695	120	5943	3200	2508	282	2952	2134	3399	2377	2295	112	4672	27	985	1631	3870	10016	7234
Israel_HCV_SVR_01_b_p8	20	95	0	477	2893	1527	21391	15187	3736	1846	3241	47	92	61	2370	2515	4148	910	415	3624	11179	636	3267	26082	81	3	773	1196	7	211	2851	42	4044	1839	603	75	913	725	833	1456	816	48	1110	9	293	3701	983	8581	8206
Israel_HCV_SVR_01_c_p8	180	26	31	4650	4259	17355	38376	223523	57173	1842	3436	407	1104	908	2711	33090	68395	10736	5235	4318	17485	6498	4544	4176	1102	11	1155	1555	93	3192	3469	344	7136	3782	6614	725	16673	7176	10704	2191	8642	455	15710	105	3083	571	12123	10640	10014
Israel_HCV_SVR_05_a_p8	116	12	24	3252	2008	14300	2662	44609	64826	2274	5863	439	703	878	2063	3415	3076	8185	4112	3295	20486	4054	4168	4105	920	17	897	1696	133	2462	3535	205	4668	3441	3765	496	8721	7371	9907	2311	8760	196	18058	109	2688	802	11864	9604	15033
Israel_HCV_SVR_05_b_p8	253	91	0	5045	3173	18563	3226	58975	83604	2536	7894	536	844	918	3369	5193	4004	14867	5888	3277	14747	6225	5206	4762	1336	22	865	1302	206	3185	3027	441	7724	2158	5601	821	9913	7611	12918	2539	9845	263	15339	157	3697	430	11885	12261	9602
Israel_HCV_SVR_05_c_p8	42	1	0	3067	1607	15278	1981	83241	114535	1574	7746	247	657	763	1341	3061	3080	10411	3315	1727	12493	4133	2842	2190	559	1	385	679	134	1585	2264	194	5039	1823	3427	447	7908	3664	11462	1288	5411	250	9240	52	1958	311	5825	7609	5873
Israel_HCV_SVR_08_a_p8	53	11	0	2208	1335	146781	454692	188727	216556	57611	2724	128	387	618	1755	1958	3783	7787	3570	1459	7213	3462	1973	1678	451	10	570	580	76	1100	2055	198	1446	1461	3831	275	5497	2980	7093	624	5176	220	6760	54	1137	165	7088	4807	3775
Israel_HCV_SVR_08_b_p8	45	2	17	2043	1186	172484	587335	235889	274077	69461	2639	256	438	541	1564	2562	4357	8403	3143	1293	5070	2939	1784	1609	451	10	294	480	23	652	1699	200	1701	612	3831	278	3586	2309	4775	433	4173	136	4485	4	700	201	5819	4188	2662
Israel_HCV_SVR_08_c_p8	51	2	0	2040	1211	152471	481908	200445	221761	57429	2401	278	345	414	1386	1907	4058	7555	3056	1217	4423	2821	1860	1663	570	15	365	547	15	1067	1603	159	1552	984	3500	238	4180	2950	5372	596	4405	118	5541	25	1101	172	6421	4013	3519
Israel_HCV_SVR_30_a_p8	90	9	6	2472	1418	28187	13830	97359	173780	2159	3780	257	598	598	1587	8286	5399	5902	8247	1425	6830	3949	2165	2253	640	16	532	663	62	1551	1975	200	1877	1425	3350	346	3283	3202	9001	555	3446	164	7042	44	1469	181	6616	6023	4072
Israel_HCV_SVR_30_b_p8	76	6	10	2149	1055	25433	11738	81822	156174	1476	1812	224	568	592	1104	6146	4803	4985	7275	1235	5440	3291	1748	1717	549	4	474	614	59	1283	1783	221	1293	1104	2767	285	3711	2769	6110	558	3330	139	6348	53	1262	139	6434	4563	4053
Israel_HCV_SVR_30_c_p8	83	1	0	2562	1404	30688	14962	103094	180338	2231	2964	288	552	579	1451	7613	5528	6309	8728	1359	6760	3862	2310	2224	629	22	483	716	70	1408	2355	280	1534	1293	3456	356	4392	2931	8390	619	3910	193	7741	40	1397	148	6706	5610	4401
Israel_HCV_NR_17_a_p8	34	9	0	2680	1418	161624	97060	69551	47600	85481	1141	943	1755	297	2513	104852	82382	78508	51652	52247	44068	2388	22559	2899	241	2	323	524	31	650	1884	133	1122	3468	1146	145	2484	1169	6264	277	1290	75	3250	4	355	345	3343	4408	2844
Israel_HCV_NR_17_b_p8	77	10	0	3910	1580	351518	94598	115013	76025	87896	1241	1815	2784	579	2765	172435	163104	168658	98481	66808	36327	4761	22761	2228	548	6	489	667	50	1282	2247	243	1253	2434	2391	286	4534	2523	11737	409	3172	166	7338	33	872	177	7318	6090	4208
Israel_HCV_NR_17_c_p8	66	9	0	4128	1287	351791	89980	105853	86181	73120	1197	876	1530	392	1689	165277	153509	146540	85276	48394	24486	3795	12138	1652	372	6	323	520	42	846	1734	195	916	1107	1802	287	3989	1950	9388	260	2413	92	5393	14	624	145	5860	4034	2945
Israel_Healthy_49_a_p8	47	4	6	2017	1170	2695	606	7334	378	1057	10826	231	347	383	971	1475	1358	3520	1384	1273	4404	2010	1592	2299	553	16	343	477	367	12008	1259	106	2593	817	2619	254	1422	1853	9877	744	10587	75	5968	9	35711	204	3849	5005	3415
Israel_Healthy_49_b_p8	66	8	0	1215	1175	2619	691	5730	316	1323	12069	205	294	239	1160	1401	800	2039	1002	1410	4257	1797	1639	3186	262	2	384	424	187	5729	1331	93	1728	682	1693	211	1038	1639	8365	573	7926	75	4293	4	22694	251	3144	5267	3933
Israel_Healthy_49_c_p8	95	3	0	1535	1141	2577	741	6805	393	952	12817	177	361	358	1088	1771	1092	2671	1449	1235	4257	2178	1799	2044	515	17	362	584	309	7374	1319	125	2219	622	2057	167	1714	2471	12664	702	12758	88	6114	52	24944	203	4477	5117	4276
Israel_Healthy_48_a_p8	13	3	0	682	1034	1040	10863	3362	185	821	12771	69	162	141	1083	763	424	1391	548	981	3097	1061	1690	4055	149	10	269	360	7	226	1649	49	2196	407	892	103	607	923	4670	729	1097	20	1719	5	420	521	1388	4193	2885
Israel_Healthy_48_b_p8	58	14	8	1473	977	2495	6646	10130	389	750	15106	189	261	343	811	1576	956	2814	1103	860	3318	2195	1375	1493	350	5	263	385	21	663	1301	172	2268	549	1772	218	1455	2172	14257	681	2553	69	5207	25	999	200	4078	3772	3065
Israel_Healthy_48_c_p8	142	5	0	2043	1022	2802	9825	11429	478	1572	15838	144	398	387	1058	2123	1242	4214	1403	1055	3723	2548	1773	1864	477	9	302	429	72	700	1758	160	2656	553	2552	250	1459	2482	15206	950	3334	71	5720	33	1118	242	4802	5194	3641
Israel_Healthy_47_a_p8	401	5	0	10106	5375	21032	3584	8296	2937	4836	6508	1316	2148	2592	5545	11018	6274	17053	8708	5743	34159	12573	7762	8823	2266	55	1646	2143	305	5096	5435	697	10076	3736	15165	1748	11223	13015	15132	3558	19211	713	32142	148	6230	803	24415	23513	15580
Israel_Healthy_47_b_p8	282	22	0	8147	4459	15475	3378	7517	2105	3735	6446	927	1591	1772	4001	8246	5503	12029	8192	4147	29631	10769	6745	7405	2004	13	1274	1563	143	3713	4256	549	7095	3850	12091	1348	8986	10594	13362	2393	15097	438	23891	74	5050	472	18185	17705	12504
Israel_Healthy_47_c_p8	789	9	58	19898	10280	26417	5555	8962	4184	7556	6819	2005	4146	3996	10271	17599	10480	20844	16963	8389	29527	22477	14705	15592	4102	73	1701	2475	182	4013	8992	916	6799	3525	24379	2117	15190	16715	15384	2137	31129	644	39580	94	6545	1084	26326	40544	32038
Israel_Healthy_46_a_p8	77	47	28	2650	3141	7075	1975	2977	613	2367	6982	282	386	636	3152	2813	1934	5007	2728	3896	15229	5433	4358	11635	733	0	975	1620	65	1720	5572	258	6067	2181	3964	402	8006	3817	6386	2176	4987	253	8089	39	1995	2378	6720	10839	12107
Israel_Healthy_46_b_p8	191	1	0	3864	3115	12797	1921	7525	1131	2504	10613	275	758	933	2592	4031	2974	7799	4912	3587	16386	8611	3713	4140	1270	19	937	1731	159	3992	4548	481	6824	3934	5505	616	10842	7935	18768	2174	9136	352	18912	143	3090	560	15670	11399	11604
Israel_Healthy_46_c_p8	90	13	15	2659	1690	7757	1154	6905	653	1523	11434	266	646	571	1737	2805	1641	5207	2530	2039	7416	5211	2775	3324	664	25	658	1059	104	1685	2995	224	3406	1282	3389	434	6280	4342	12529	1356	5090	195	8995	45	1752	379	7414	8076	5788
Israel_Healthy_45_a_p8	209	58	0	5440	3836	11712	1444	3207	1247	2330	2719	819	1248	1115	3017	5331	4365	8122	5582	2943	11587	6349	4741	4651	1540	14	1259	1716	195	4288	6280	577	4613	2301	7019	950	7485	6681	11164	1560	8345	488	19073	116	3630	349	14585	11732	8570
Israel_Healthy_45_b_p8	226	25	0	7590	4636	22788	2649	6810	1704	4042	4783	914	1668	2048	5240	7540	5853	13155	8934	5295	21686	9863	7136	6598	1760	22	2336	2978	207	7469	10774	1037	7155	4098	11477	1361	14135	12982	19631	3341	16362	799	33361	205	6081	799	25411	18484	15277
Israel_Healthy_45_c_p8	312	48	0	9017	5183	23644	3344	5240	2179	4009	3086	945	2050	2217	5047	9094	5980	12783	7874	5071	17668	11744	8026	7323	2607	45	2463	3048	286	7121	11292	948	7999	3248	14903	1539	14414	12602	19899	2814	15298	932	32242	229	6417	423	28656	21101	16320
Israel_Healthy_44_a_p8	128	11	0	7278	3384	21512	2656	4597	1758	2706	3019	727	1390	2036	3408	7052	4413	12541	7326	4175	10851	8407	6030	5066	1798	31	1240	1530	130	3260	5914	713	7537	1605	10624	1119	10404	10648	11278	2724	14251	294	23025	49	4060	676	19859	16217	12851
Israel_Healthy_44_b_p8	100	6	0	7623	1530	6640	993	5608	661	1359	1505	2211	582	354	1384	3350	5175	15860	2651	1555	5541	3669	2306	3605	1400	31	579	686	18	3744	2285	172	3503	662	29336	414	2034	4462	5432	954	4187	171	90928	48	4170	287	6376	7457	5066
Israel_Healthy_44_c_p8	227	41	0	8962	4923	22333	3368	5704	1835	3195	3675	742	2016	2024	4386	7565	5216	15657	7985	4305	12754	10172	6945	6757	2078	13	1134	1997	166	3276	6758	438	9926	1692	10859	1178	10969	11135	12677	2941	14299	453	26659	66	5032	843	19352	19749	13734
Israel_Healthy_43_a_p8	539	5	0	9894	6454	16451	3840	8683	2897	4816	5385	817	2445	2804	5990	10388	7463	31976	13740	7387	23032	14780	9045	8449	2742	0	1736	3122	99	7270	45015	4538	24422	2686	13211	2314	14878	17698	19108	6279	21144	606	39794	128	8058	1677	29202	23042	22449
Israel_Healthy_43_b_p8	260	2	0	9161	4371	12637	2424	6282	2451	3567	3761	1066	1721	2074	4628	8195	5445	24003	9051	5028	20207	12001	6576	6914	1517	0	1680	2461	292	5875	34777	3231	14354	2783	11182	1602	11255	14583	17610	4173	18123	617	35637	221	5424	721	24160	20321	15088
Israel_Healthy_43_c_p8	322	52	56	7555	5299	13314	2947	7636	2589	4234	5375	834	1488	2282	5112	7988	5007	20955	7548	5678	22724	9924	7714	8774	2356	1	2197	2862	142	5325	35611	3172	17876	3989	10554	1601	11034	12820	16502	5917	15600	386	28600	279	6341	1165	20385	22197	19436
Israel_Healthy_42_a_p8	0	0	0	0	0	0	0	0	0	0	0	0	0	0	0	0	0	1	0	0	1	0	0	1	0	0	0	0	0	0	0	0	0	0	0	0	0	1	0	0	0	0	0	0	0	0	1	0	1
Israel_Healthy_42_b_p8	227	67	0	9966	5219	13302	3829	5823	2084	4208	3384	781	1750	2222	4996	8636	6245	13951	9417	6297	25636	11704	8281	7534	1810	83	2060	2947	249	6262	12106	1438	8734	4882	11999	1457	12454	14578	19471	3695	20251	735	36121	130	6970	1174	27944	22027	17937
Israel_Healthy_42_c_p8	376	158	0	13406	7723	20249	4316	7631	3832	5780	4492	1553	2865	3199	7299	12602	9004	22073	14555	8723	38003	16294	11925	10859	2713	123	3506	4631	541	10434	16139	1877	14992	8668	17615	2251	16805	24215	26854	7214	28005	1027	58940	624	11761	1469	47079	29451	26068
Israel_Healthy_40_a_p8	516	21	0	17717	8014	33254	7561	8585	4096	7421	6104	1544	3487	3390	8475	14648	9905	25374	15223	8765	30767	20478	16093	15790	4432	26	1997	2132	331	7195	63973	5965	15760	5021	21518	2770	31783	22311	16338	4157	26459	868	51559	74	13247	1248	35135	38099	26459
Israel_Healthy_40_b_p8	904	48	4	25968	14193	36600	8242	10624	4818	11376	8444	2793	5581	5617	14050	25655	13363	24668	19776	10177	25189	25992	21902	23650	5802	59	2445	3567	136	4731	21849	2315	8724	4245	29651	2819	23301	19122	17983	3560	34559	959	53553	179	10169	799	42521	60480	42158
Israel_Healthy_40_c_p8	311	156	0	7434	8931	16354	5485	3577	1729	9163	6319	625	1593	1444	9561	7331	4488	9208	6718	10344	43206	9150	14546	40013	1420	32	3584	4859	222	4856	26662	1167	9865	10736	9852	874	8622	13422	9384	6211	13980	424	30040	114	7348	3418	22719	40341	38918
Israel_Healthy_39_a_p8	846	23	58	17159	9055	30506	5368	8331	4523	7667	5239	1450	3001	3875	8826	15392	9416	25526	14402	8361	46529	23330	13977	13044	3534	29	1948	3096	323	6644	10241	1030	11866	8139	20379	1788	49245	26964	18910	3271	40594	685	66344	188	7422	1163	45073	38100	60175
Israel_Healthy_39_b_p8	352	2	0	10273	10032	18435	5642	6214	2623	7430	6450	1034	2182	1799	8641	9504	6183	17395	8622	9280	48365	12390	14670	21810	2093	16	2667	3366	247	4599	10155	851	16203	7710	12277	1299	34729	13293	10608	5115	22355	565	31620	228	5520	2458	23002	39600	44613
Israel_Healthy_39_c_p8	266	41	0	6645	4301	14503	2843	3968	1517	3331	2077	690	1119	1576	3679	5860	4497	14007	6278	4550	23610	7923	5566	6463	1342	29	996	1150	140	3580	4491	303	9015	4589	7238	885	15458	10027	8264	2583	16190	325	24832	77	3776	581	17951	17185	16974
Israel_Healthy_38_a_p8	527	2	0	16997	10433	21432	5307	7091	3802	7744	5191	1284	2931	2758	9333	13542	9176	20294	13615	7252	23850	18365	13073	14333	3127	11	1984	2641	147	3917	7813	699	8913	3166	15325	1759	11972	15024	15115	2484	23264	700	38350	9	5014	1017	30379	39289	57463
Israel_Healthy_38_b_p8	629	44	0	12164	6535	20105	2948	9129	4793	6138	7444	1696	2305	2766	6878	12671	8252	20517	13415	8785	37337	24898	10096	11010	2619	19	2212	2977	336	8193	10161	972	11615	5314	13755	1703	14588	31294	22765	3645	52760	496	79978	72	7483	1029	55036	25424	102487
Israel_Healthy_38_c_p8	1051	37	25	31006	17970	36387	8686	11767	6418	14065	9178	3059	6448	6352	16645	29369	15693	31294	24658	11789	28468	33840	25170	28936	5307	55	2128	2964	214	4956	12386	1406	10858	4149	37291	3768	22680	23439	19230	2924	44753	1006	61980	176	8559	988	42962	68410	63559
Israel_Healthy_37_a_p8	325	95	0	17240	8743	27449	6042	9788	4233	8555	4896	1867	3345	3808	10354	16943	9668	26078	14552	7873	27912	27834	13933	15285	4271	71	1765	3920	7286	20522	10952	1461	12397	5510	22924	2587	19912	20768	28553	4328	40553	1037	53738	246	8628	1059	35802	38243	38171
Israel_Healthy_37_b_p8	376	43	0	15201	7903	18098	4581	7563	2994	6123	3753	860	1910	2498	8545	12733	7808	22618	12862	7954	22318	21128	11062	12458	2890	28	2385	3088	384	16980	10544	1426	16186	2884	16901	1317	17057	17692	27860	4852	37418	686	43879	304	7414	1298	28231	32622	28713
Israel_Healthy_37_c_p8	341	55	0	12424	6146	15515	4811	8642	3077	5342	4030	1233	2345	3173	5766	12947	7744	27691	10005	7376	24619	25449	8976	10503	2016	172	1967	2937	557	17641	10849	1247	19255	3047	15762	1550	14233	16913	33794	5797	39609	557	44739	199	7819	1100	30286	28762	31956
Israel_Healthy_36_a_p8	371	24	0	9539	6112	19343	4482	6381	3485	4858	3094	790	1981	2078	5344	9652	7170	21283	9915	5488	31319	14063	9225	9804	3160	35	2494	3267	474	9266	5601	634	17841	5518	17573	1702	41760	17834	17574	5123	18188	848	41592	355	9191	1790	33111	20441	18376
Israel_Healthy_36_b_p8	230	60	11	10983	6096	18532	4286	6362	3286	5791	3892	1151	1828	2414	6924	10834	8226	21427	11114	6721	32735	14090	9730	10391	2619	184	2334	3392	212	6920	6377	932	14263	5709	17772	1971	36268	14886	12777	4093	19570	638	40045	203	8232	1054	27183	22930	20033
Israel_Healthy_36_c_p8	390	27	0	7750	3770	14573	2785	7747	2866	3037	6552	730	1435	1742	3682	6626	5281	11929	7479	4653	20506	12232	6048	5942	1620	50	1617	2351	157	5316	5205	607	6250	3766	10849	1099	18831	14850	17912	2768	24268	512	38976	117	6862	592	27968	13919	26904
Israel_Healthy_35_a_p8	573	58	0	11893	6132	19195	4166	6642	3170	5184	3847	1127	2018	2833	5844	11259	6570	18916	11009	6007	30947	15322	9083	10064	2441	20	2464	2902	102	5643	6250	702	11512	5576	13565	1792	11542	14270	16877	3533	16584	860	36136	159	5975	94442	24653	24948	20318
Israel_Healthy_35_b_p8	273	17	0	8870	6206	13129	3739	4415	2840	4587	3914	978	1774	2231	5355	7639	5277	15812	7076	6801	26711	10542	8434	9617	1880	5	2984	3952	182	6681	8885	959	18142	4804	12802	1517	10498	11464	18141	4676	14730	694	33562	113	5340	82810	22929	26320	20719
Israel_Healthy_35_c_p8	186	3	0	8618	6080	16494	4728	8714	3363	4412	5931	636	1457	2735	5133	8548	7017	19467	9306	5689	21403	11372	9125	9325	2152	0	2369	3426	302	6638	7413	746	17572	3995	12289	2182	10374	14506	20511	5272	13807	885	39078	351	6597	103606	24216	23939	18671
Israel_Healthy_34_a_p8	191	45	1	10209	6357	18718	4610	7250	3125	5399	3671	989	2043	2288	5601	10792	9217	24503	9952	7238	38960	18899	9799	9543	3477	86	3262	4475	656	17383	10265	1111	18905	7516	15278	2364	22212	19407	28427	5676	20275	979	44507	518	51367	1838	34634	22240	17423
Israel_Healthy_34_b_p8	200	0	0	7679	5026	15291	3647	6034	1976	3595	3441	796	1748	2166	3855	7358	6594	19853	8620	5627	29658	14521	7308	7899	2507	18	2461	3011	462	17975	9169	897	15525	5638	11493	1597	19158	11334	21098	3547	17503	998	28807	240	46695	1660	23386	18099	14030
Israel_Healthy_34_c_p8	309	18	0	9008	5041	14029	2563	7359	2300	4194	5858	881	1952	1873	5097	9077	6215	15201	8029	4449	23597	13481	7070	7406	2267	6	1745	2134	405	8865	7037	976	10178	3249	11989	1477	12672	11796	19063	2985	14021	779	28686	233	33422	1399	21139	18880	15315
Israel_Healthy_33_a_p8	243	4	94	11538	5979	27692	9121	8321	3700	5776	3783	1577	1877	2397	5277	11151	9933	31673	14214	8263	35361	15939	7349	8244	3521	15	3049	5432	532	12752	6989	698	26608	8964	24407	2130	21060	20363	30158	5269	18841	1376	60057	528	11087	1362	39003	20490	20517
Israel_Healthy_33_b_p8	238	71	1	13778	6898	41609	10572	8791	3925	7470	4361	1230	2631	3195	6798	13502	13958	37186	20820	12174	42616	21243	8927	10924	3765	59	3976	5151	547	12852	7890	996	21450	10046	30896	1624	18514	26090	34902	5097	19508	2035	65878	367	12707	1524	33691	27123	20027
Israel_Healthy_33_c_p8	210	23	2	10049	5715	24093	11433	7591	2979	5702	3000	1062	1656	1762	5911	9858	9649	34528	14001	9475	31533	15500	8159	9054	2191	109	3077	4617	321	7353	7294	740	25720	6306	26081	1389	19123	16195	27498	4625	15893	882	48461	296	8323	1395	29212	22836	16993
ISRAEL_HCV-HIV_Base-line_a_p8	730	32	1	26185	11555	29246	5403	8767	4784	12578	8859	1983	6017	4079	14832	28616	12398	16642	13512	9178	14932	24508	22111	26507	3603	34	1190	1600	79	1332	10491	1142	3740	2041	35128	2314	15978	16009	7293	1002	23383	488	26039	51	6285	470	18228	54066	23116
ISRAEL_HCV-HIV_Base-line_b_p8	857	43	5	29115	12408	33634	5757	10127	5482	12838	9499	2465	6206	4796	15184	29812	13504	19012	13907	9972	15898	26984	23920	26954	3808	38	1383	1803	95	1599	10869	1369	4070	2143	37079	2488	17320	16598	8223	1128	24560	608	27364	54	7041	553	21295	54326	22418
ISRAEL_HCV-HIV_Base-line_c_p8	587	30	6	23262	9996	25797	4593	8166	4313	10639	7624	1949	5007	3711	12381	23734	10906	15056	10987	7976	13066	21327	19006	22035	3064	45	1083	1439	70	1284	8763	1047	3296	1790	30187	2001	13197	12628	6612	887	19529	407	22491	41	5614	409	15124	45236	18412
Israel_Healthy_32_a_p8	276	58	0	6755	3858	14713	2642	4551	2150	3412	2384	951	1409	1623	3973	7006	6368	13710	6373	4351	18522	9125	5846	6142	2055	34	2394	3023	349	6782	11849	1055	9428	3762	12156	946	17703	14539	15981	3693	12750	795	33369	389	7846	553	27672	15037	14394
Israel_Healthy_32_b_p8	120	15	0	4698	2684	9922	2021	3291	1447	2565	1745	685	1182	1268	2807	4910	4795	11117	5394	2991	16343	8233	4431	4811	1557	55	2094	2662	241	5768	9414	942	8391	3486	8081	994	11406	13062	11273	3286	13939	626	34126	167	6631	540	22747	11234	20772
Israel_Healthy_32_c_p8	302	12	0	9855	5188	20646	3094	6213	2407	3486	3677	1038	1772	2580	5888	10639	6391	16841	9339	5991	20123	12076	7698	8286	2237	81	2504	3344	305	7811	12208	1265	10406	3750	15576	2121	17035	17386	19279	4747	16440	635	44605	315	8251	752	33151	19128	15235
Israel_Healthy_31_a_p8	232	3	52	6282	3734	21571	3104	5157	1552	3703	2829	605	1252	1591	3816	6677	4654	18893	6353	4659	16888	8254	6224	6879	1461	24	1118	1673	163	4162	4123	413	15779	3957	8095	995	7944	8235	11133	3511	23676	464	21440	46	4186	1593	15544	17171	13593
Israel_Healthy_31_b_p8	351	0	0	9043	6146	20010	3673	9079	2505	4474	4593	1212	1649	1753	4289	10973	7059	31607	9792	5936	18909	11914	6802	8344	2212	0	1437	1776	350	6561	5326	699	20852	4122	13780	1444	11075	15467	18999	5219	35854	741	38670	69	7634	2321	29625	24345	19386
Israel_Healthy_31_c_p8	530	81	17	9672	4751	40068	3322	8830	2355	6094	2884	1018	2136	1923	5616	9521	6314	30297	8445	5698	33570	11213	7496	8311	2265	49	1540	1816	205	6492	5551	648	19771	13736	12982	1575	10616	13002	14576	4802	28872	795	30141	19	6340	3008	24975	23530	14528
Israel_Healthy_30_a_p8	274	130	89	11099	5944	39854	4836	8445	3425	6133	3989	1525	2761	2966	6582	12762	8279	19964	11440	6398	49196	15006	10182	11391	2837	87	2038	3580	329	7674	7182	805	12883	8824	17230	2357	32177	14949	20367	5665	17157	1069	37623	266	7351	1160	28702	28187	20172
Israel_Healthy_30_b_p8	567	38	0	8053	5972	35175	4416	6115	2522	4776	4532	1252	1754	1698	6222	8324	6289	17439	7979	6099	48521	11480	8521	10349	1891	55	2011	3570	305	6871	6484	790	16256	10367	12697	1524	28576	14210	17657	5818	15012	660	28288	322	6191	1357	22453	23277	16715
Israel_Healthy_30_c_p8	240	171	64	8037	5894	22302	3230	5668	2022	5295	3505	1035	1429	1791	5146	7872	5836	14118	7162	5940	50843	9256	8440	9840	2506	0	2706	4526	255	7008	6196	677	11633	11245	10427	1359	18558	14329	18116	6174	14937	889	28463	138	6771	1298	25300	21141	19373
Israel_Healthy_29_a_p8	590	37	0	10890	6240	21945	4001	10440	3193	5271	4078	1369	2715	2321	6258	10625	7790	27536	11087	7149	42087	13928	8243	8826	3234	120	2698	3086	286	7321	6410	775	19792	5774	15655	1365	13758	18590	17677	6137	20289	1016	49148	344	10076	1512	25681	22431	14740
Israel_Healthy_29_b_p8	333	0	0	9443	5016	16651	4100	6904	2919	4124	5316	1081	1798	1392	4812	7712	5991	12051	7030	4942	23601	9954	7579	9065	1656	200	1447	2205	212	4879	4653	612	7535	3859	12218	1145	8437	13371	16412	3115	12744	653	35989	271	6739	615	23260	20671	13559
Israel_Healthy_29_c_p8	224	0	0	5649	3747	12903	2474	5698	1579	2740	3923	566	1314	1142	3000	5763	4165	13842	5517	4540	22760	6545	5396	5223	1345	46	1761	1981	141	4614	4345	419	11717	2831	7788	877	7916	11507	20213	3646	11608	604	28990	138	8120	675	21283	12190	11376
Israel_HCV_RNAminus_16_a_p8	98	5	0	4680	2848	12708	10093	10237	2211	2356	2633	505	931	945	2822	4616	3885	57293	7256	4555	15781	6682	4436	4389	899	11	620	818	126	2629	3369	329	31490	1201	4664	483	5438	11557	5475	9784	9721	181	11674	39	6722	1863	8551	10391	7082
Israel_HCV_RNAminus_16_b_p8	316	17	0	8169	4923	16514	16726	16971	3540	4263	3875	1112	1799	1780	4527	8804	7393	96836	12412	7766	24548	11798	6818	8286	1843	13	837	1535	212	4728	5441	528	50853	1817	8464	1005	7567	20302	8709	12816	16010	339	23135	45	10805	3012	16064	19036	13446
Israel_HCV_RNAminus_16_c_p8	168	4	0	4502	2209	11566	11431	10443	2689	2082	2116	571	1141	1062	2686	5401	4475	64462	7768	4395	14846	7190	3832	4554	1108	28	649	955	161	2670	3333	394	31818	1289	5160	578	5146	13134	5108	9354	10408	163	12259	52	7232	1740	10047	9915	6299
Israel_HCV_RNAminus_29_a_p8	315	20	0	9657	5626	18204	5136	24001	3601	5825	4895	1087	2256	2320	5375	10951	8837	123424	15176	8862	29361	15058	8724	9076	2351	90	1457	1831	251	5570	6239	848	61620	2580	11770	1418	10513	26701	11456	17192	22492	317	27528	123	14206	6772	19916	20889	14247
Israel_HCV_RNAminus_29_b_p8	400	10	0	7765	3869	16347	4232	18583	2437	5090	4204	934	1747	1652	4301	8136	7096	92235	13125	7342	25067	11481	6694	6480	1801	25	1057	1268	286	4869	5129	602	48909	1920	8436	856	9397	20964	10229	13209	18520	345	21653	66	10703	6231	15394	16765	12053
Israel_HCV_RNAminus_29_c_p8	145	3	0	5430	2309	5566	986	6378	929	1982	8486	431	1150	1015	2539	4590	2127	3976	3248	1571	2750	4580	4146	4252	969	15	256	342	20	258	1799	244	786	320	5668	451	3502	2578	8417	206	4592	98	5256	13	1122	106	4080	9636	4907
Israel_HCV_RNAminus_30_a_p8	230	9	0	6220	3527	11067	3226	15463	2079	3113	4947	683	1443	1336	3138	6735	4980	74222	9805	5375	17313	9177	5262	5629	1202	15	715	1086	141	3406	3817	478	36773	1523	6610	715	6296	15010	8874	10127	13357	306	15383	86	8006	3803	11276	13142	8288
Israel_HCV_RNAminus_30_b_p8	120	8	0	6517	3441	10866	3815	17009	1942	3293	5116	839	1431	1534	3695	6937	5910	86846	11030	5951	19090	10822	4974	6085	1307	8	810	1011	250	3452	4146	509	43075	1138	6606	861	6980	16593	8707	11008	15349	332	16358	85	9344	5673	12627	14229	9715
Israel_HCV_RNAminus_30_c_p8	291	20	0	6861	3809	11083	2881	14678	2257	3331	4502	836	1564	1610	3932	7358	5734	73267	9916	5474	17718	9707	5813	6313	1361	24	840	1163	185	3422	4079	528	36973	1355	7534	697	6928	16102	8464	10340	14855	226	17748	89	8567	4738	12987	14810	11040
Israel_HCV_RNAminus_31_a_p8	87	5	0	4418	2839	7383	4490	10430	1193	2905	4483	451	870	964	2438	4955	3428	51939	6387	4246	14029	6275	4781	4866	941	6	542	763	47	2387	2699	194	29603	970	4626	553	4192	10566	5937	7828	8838	167	10465	32	5939	1554	8179	11735	7090
Israel_HCV_RNAminus_31_b_p8	165	0	0	5021	2920	8604	4976	11768	1274	2671	5189	546	1091	1063	2706	5237	4329	59039	7251	4874	16656	6953	4879	5367	1006	0	753	942	130	2813	3547	377	32373	1208	5434	629	5415	11030	7375	8893	10704	273	12672	67	6977	1878	9464	12348	7783
Israel_HCV_RNAminus_31_c_p8	214	5	0	7318	7768	11455	6431	6664	1584	6824	7167	649	1625	1616	7989	7499	4269	29684	6725	7524	16890	8653	11832	21133	1395	11	945	1548	56	1350	6158	402	25290	1402	7850	729	5830	7699	6769	7264	7814	179	11604	34	4173	2789	7453	29834	16425
Israel_HCV_RNAplus_24_a_p8	172	5	0	4947	2461	13020	8036	11060	4103	2305	3701	464	1010	1062	2656	5233	3597	45425	6662	4148	13582	6984	4229	4672	1071	8	550	886	98	2318	2938	352	26519	1600	5570	678	4656	8945	6385	6489	9601	176	11780	20	5095	1133	8858	10707	7737
Israel_HCV_RNAplus_24_b_p8	92	5	0	2105	1221	7158	3763	6688	2122	1005	5566	207	474	565	1230	2256	1353	16319	2694	1607	4734	2877	1786	1998	541	12	182	251	12	670	1209	152	9360	389	2606	246	2073	3241	6743	2273	3668	69	4310	12	1843	406	3503	4476	2846
Israel_HCV_RNAplus_24_c_p8	108	15	0	4335	2517	7809	4499	10045	5458	3309	2819	340	1116	824	2069	4590	3730	41883	5494	3525	10954	5559	3297	3758	721	0	432	720	64	1642	2248	254	26913	844	4190	334	3553	6823	4970	5602	7283	227	9574	42	4573	1067	7503	9144	5895
Israel_HCV_RNAplus_28_a_p8	43	18	4	1072	1632	2864	2460	2569	1329	1907	1726	119	271	217	1534	1307	1158	9505	1666	2492	8708	1582	2043	6218	207	1	302	433	13	398	1690	104	13454	1183	1332	146	1010	1937	1374	3161	1941	35	2459	8	1082	1986	1768	5546	4063
Israel_HCV_RNAplus_28_b_p8	132	0	0	4444	2305	12310	6911	10218	3778	1965	3166	458	1011	1102	2114	4211	3103	40242	5686	3863	11981	5649	3494	3670	827	9	484	825	97	1826	2322	320	27347	949	4633	464	3595	7006	6011	6011	8090	143	8772	17	4608	1067	7348	8806	6345
Israel_HCV_RNAplus_28_c_p8	153	1	0	4478	3046	8472	5987	11874	6039	4001	3347	468	1100	1067	3188	4790	3954	50433	6130	5385	14840	6260	4846	5846	910	17	721	869	124	2136	3511	333	37660	1085	4480	480	4814	8520	5029	8750	8308	153	9199	63	5452	1650	7176	12119	8721
Israel_HCV_NR_ 21_a_p8	93	0	0	2890	1651	4374	2885	7785	4870	1409	3941	222	535	439	1678	3345	2004	22488	3113	2220	6960	3541	2525	3168	578	17	259	373	33	1035	1539	160	14964	655	2671	224	2025	3985	7158	3683	5068	84	5326	11	2377	715	4166	6580	4618
Israel_HCV_NR_ 21_b_p8	94	9	0	4330	3092	8236	4643	13530	8161	2516	3293	463	907	777	3056	5826	3332	44750	5225	4962	15152	6282	4299	6540	907	1	514	704	65	1998	3026	267	32981	1228	4521	407	3573	7692	5435	7713	7384	157	8870	10	4778	1986	6846	11439	6939
Israel_HCV_NR_ 21_c_p8	215	10	0	5203	2654	10648	3458	12568	7444	2243	3363	555	1082	1119	2892	5950	3931	47055	6952	3856	13720	7168	4074	4283	1083	16	601	818	119	2098	3063	334	28682	1087	5664	493	4788	9425	6876	6425	9410	192	10948	23	5161	1254	8952	10169	7557
Israel_HCV_NR_ 23_a_p8	144	1	0	5644	2946	8841	1965	11950	6111	2513	4752	587	1226	1256	2749	5722	3513	45675	6388	4149	12172	7489	4658	5030	1032	0	405	671	120	1971	2807	393	26991	996	5921	729	4560	8632	7536	6792	9286	219	10715	25	5093	1159	8050	12193	7863
Israel_HCV_NR_ 23_b_p8	230	6	5	5429	2965	14106	2489	13125	7429	2914	4717	594	1210	1427	2898	5486	4154	49383	6103	4289	13750	7035	5012	4628	1016	10	649	834	120	2479	3476	422	29186	1514	5699	578	6625	10078	8064	7662	10277	295	10908	66	6080	1404	9692	10698	6801
Israel_HCV_NR_ 23_c_p8	124	5	0	4205	2009	6150	1810	9367	4952	1945	4515	307	885	978	2012	4062	2811	33791	5027	2881	9088	4852	3387	3181	914	5	378	608	77	1487	2068	249	19137	822	4341	386	3840	7126	6738	5057	6939	182	9114	33	3862	919	6789	7949	5847
Israel_HCV_RNAplus_2B_a_p8	209	1	0	6992	3493	7257	1766	7146	1359	2924	6980	664	1466	1329	3427	6308	3335	11634	4999	2409	5033	6583	5602	5927	1283	12	297	502	36	658	2305	247	4735	655	6591	608	3865	4007	8172	1140	6321	171	8492	24	2179	279	6035	14314	7237
Israel_HCV_RNAplus_2B_b_p8	21	67	0	903	2427	932	1328	853	200	1965	3827	68	208	162	2543	930	455	2358	694	2171	4280	951	3937	27959	159	0	279	348	3	94	1682	35	4975	422	1011	81	545	709	839	1345	808	14	1055	2	371	2990	882	9456	5188
Israel_HCV_RNAplus_2B_c_p8	75	19	0	2959	3644	3166	1968	3662	600	3002	9749	258	678	568	4124	2734	1359	5212	2015	2748	5479	2860	6239	14399	533	5	355	538	15	285	2595	129	5405	568	3259	258	1485	1672	3916	1517	2467	74	3311	5	880	977	2437	14638	7695
Israel_HCV_SVR_ 19_a_p8	120	9	0	5153	2456	5097	1176	7933	931	2058	10087	423	1086	975	2602	4601	2124	4867	3421	1637	3039	4728	3949	4167	968	16	276	330	26	369	1657	218	1370	370	5299	472	2765	2439	10554	412	4442	126	5679	14	1190	153	4291	10215	5039
Israel_HCV_SVR_ 19_b_p8	116	4	4	4644	2293	4815	962	6387	876	1864	8811	428	939	997	2319	3849	1841	4691	3101	1407	2684	4185	3453	3672	950	4	246	346	22	324	1613	175	1549	314	4642	411	2992	2251	8757	431	4285	96	5113	15	1039	159	3699	8981	4938
Israel_HCV_SVR_ 19_c_p8	109	4	1	3661	2364	4012	1052	4632	751	1899	8485	297	778	673	2442	3276	1520	3815	2512	1655	2925	3469	3833	5007	688	5	260	358	16	273	1671	158	1423	305	3849	293	2687	1901	6633	456	3582	76	4218	7	928	250	3106	9035	5191
Israel_HCV_SVR_ 20_a_p8	101	4	0	3467	1875	3532	814	5055	604	1565	7853	312	715	675	2057	3088	1439	2851	2255	1252	2211	3098	3148	3378	671	6	167	283	12	218	1316	143	850	256	3617	243	2247	1619	7079	233	3095	69	3772	7	819	94	2834	7781	4077
Israel_HCV_SVR_ 20_b_p8	44	12	0	1675	1424	1578	658	2868	311	1358	6181	141	372	325	1625	1732	748	1378	1040	1082	1732	1573	2253	8329	275	3	139	198	11	111	1031	62	647	246	1837	123	898	829	3315	197	1403	33	1598	1	431	337	1288	6038	2888
Israel_HCV_SVR_ 25_a_p8	117	5	3	4678	2166	4727	1043	7670	828	1982	9792	427	993	870	2361	4306	1983	3830	3012	1451	2560	4341	3525	3917	823	8	213	299	19	295	1500	204	980	317	4862	426	2690	2259	9573	260	4273	104	5076	7	1024	121	3825	9073	4846
Israel_HCV_SVR_ 26_a_p8	214	9	0	8463	4093	8656	1710	6474	1386	3480	8963	707	1736	1523	4397	7188	3321	5948	4986	2702	4384	7270	6904	7178	1492	23	407	576	21	460	2989	377	1268	584	8980	651	5304	3744	8350	296	6970	165	7765	19	1822	179	6207	16193	8055
Israel_HCV_SVR_ 26_b_p8	104	3	0	4082	1766	3892	774	4949	686	1597	6823	340	785	671	1973	3381	1585	2933	2435	1252	2098	3460	2967	3265	675	8	164	258	12	271	1244	168	717	272	3962	309	2287	1810	6770	159	3251	85	3871	7	816	87	2880	7392	3740
Israel_HCV_SVR_ 26_c_p8	80	13	0	3172	2572	3107	1100	4020	559	2244	9060	263	727	501	2796	3020	1405	2426	1935	1697	2896	2814	4328	9952	551	6	242	355	11	202	1746	125	936	369	3412	250	1875	1469	4971	232	2667	48	3129	6	751	351	2360	10553	5065
Barnaul_HCV-1_a_p8	29	4	0	1156	433	143729	169069	448404	382945	44906	340	113	356	184	692	2137	1957	6279	2678	981	2238	2656	989	1122	127	0	263	267	18	229	1212	144	344	364	1969	237	1538	1849	1189	219	1333	32	2772	2	475	73	4448	1798	1319
Barnaul_HCV-1_b_p8	37	1	0	1072	399	135769	148968	391350	342856	39462	285	108	360	162	705	2017	1712	5487	2472	905	2105	2565	905	1005	102	4	171	234	11	206	1087	136	370	324	1719	201	1326	1645	1137	174	1209	50	2454	3	465	69	3886	1712	1273
Barnaul_HCV-1_c_p8	31	5	0	980	386	110599	133057	362690	302429	40023	267	91	345	149	631	1920	1700	5201	2213	879	2083	2291	784	948	115	2	194	220	6	197	1012	128	339	325	1637	190	1336	1478	1112	200	1150	39	2301	4	408	58	5232	1638	1078
Barnaul_HCV-2_a_p8	82	9	0	6463	794	800789	68620	45848	12345	1912	708	244	1367	321	4198	4771	12531	21175	3877	1630	7727	6206	5194	2167	141	3	384	428	25	463	1721	196	1105	748	5418	686	4377	3921	1744	942	3530	69	6226	14	1295	131	11152	4102	2501
Barnaul_HCV-2_b_p8	54	0	0	4928	723	636617	77932	41704	12130	1203	440	189	817	233	2879	2689	9468	19261	3197	1203	3963	4080	3459	1619	145	4	233	324	16	310	1114	132	667	259	3184	419	1323	878	1453	374	1855	63	3900	6	780	153	10074	2855	1685
Barnaul_HCV-2_c_p8	74	2	0	7674	915	428982	86961	58311	17417	1918	611	239	1239	290	4361	3674	13554	23381	4866	1373	4028	4519	5655	2080	183	0	301	296	11	227	1324	153	1053	322	3993	430	3315	2895	1132	654	2642	52	4072	12	977	151	8941	3494	2073
Barnaul_HCV-3_a_p8	62	8	0	5497	746	386308	34621	326212	220571	93962	651	245	1506	327	4085	4252	5447	7614	3801	1859	6797	8052	2287	2290	212	2	371	444	28	417	1786	211	2332	993	4246	512	6443	3397	2129	1767	2955	98	5156	21	1187	222	9528	3577	2083
Barnaul_HCV-3_b_p8	44	6	0	1232	429	514062	186555	186835	182174	14735	324	111	418	186	832	2224	1656	2902	1555	1131	5887	3734	944	1078	125	5	279	313	20	460	1090	97	418	1133	2411	311	2395	2046	2891	397	1563	58	4064	7	734	99	6987	1716	1321
Barnaul_HCV-3_c_p8	105	7	0	8779	1090	312403	22233	337746	199092	119147	856	304	2110	454	5144	5178	7235	10742	5099	2506	9152	10597	2867	2849	278	4	494	545	45	583	2351	289	2934	1291	6015	759	8930	4204	2909	2156	3880	111	6838	19	1426	300	9591	4938	2975
Barnaul_HCV-4_a_p8	49	13	1	9618	809	465253	62674	161580	140315	4049	421	171	506	283	1463	6011	17729	23155	21424	3894	9272	6195	1382	1727	269	2	315	427	39	988	1565	209	528	2178	2621	438	4100	2069	10314	367	2160	118	8180	19	784	129	4461	2719	1944
Barnaul_HCV-4_b_p8	51	5	1	1918	721	460478	74724	142558	136755	19394	420	253	540	300	3706	6986	28024	36883	28517	5113	8663	5387	1359	1548	275	5	299	465	55	939	1529	214	545	2006	2236	400	3273	2095	9809	368	1828	110	7185	12	780	97	3529	2480	1743
Barnaul_HCV-4_c_p8	63	10	0	2883	805	442733	58542	129076	126819	13619	427	241	539	301	2743	5780	19081	25552	24295	4726	9633	5828	1451	1678	303	2	337	486	48	1026	1651	203	551	2606	2533	408	4936	2171	11349	363	2029	117	7729	10	837	117	1976	2456	1980
Barnaul_HCV-5_a_p8	52	6	0	1871	671	355438	66943	201623	124355	4702	404	148	436	281	2240	3815	26748	19314	3321	1710	18440	3877	1833	1555	284	3	384	477	40	1257	1771	223	540	7568	2313	260	2505	2016	5209	314	2260	87	4942	11	788	121	1959	2426	1647
Barnaul_HCV-5_b_p8	52	4	0	3277	744	239073	39289	138969	78400	10573	453	179	536	317	4435	5165	25250	22198	3899	1809	18366	3776	2934	1499	243	4	385	488	33	1129	1652	233	587	6634	2264	290	1708	1133	4942	266	2223	83	5271	10	677	117	1405	2550	1820
Barnaul_HCV-5_c_p8	37	5	1	1188	461	225471	36209	118164	71240	3580	308	91	273	185	1389	2436	15308	11202	1809	1199	14130	2564	1069	1103	148	1	259	360	39	954	1132	170	376	6003	1577	220	1783	1262	4031	226	1590	63	3563	6	473	89	1113	1616	1181
Barnaul_HCV-6_a_p8	35	6	1	2073	558	565264	121439	228561	148953	48513	334	102	363	212	780	22517	7666	5688	8175	1351	4231	3938	993	1234	216	5	232	313	35	591	1150	182	454	823	1693	253	2235	1765	5138	358	1307	84	4409	10	763	89	2144	1860	1218
Barnaul_HCV-6_b_p8	58	10	0	11175	646	449850	91889	240520	107781	96125	487	169	1453	260	962	26632	18347	16332	26386	2189	4757	4294	1463	1681	256	4	280	403	25	492	1340	215	820	772	2347	310	2442	2181	3607	562	1715	86	4456	14	895	132	2173	2436	1423
Barnaul_HCV-6_c_p8	99	12	1	125304	1416	247474	32887	102596	63066	90681	969	364	2290	559	2122	59076	59756	39686	69587	4544	10740	7566	3168	3446	533	11	486	601	50	916	2549	380	1121	1710	5054	627	4559	4098	7614	823	3811	201	9818	20	1810	159	3758	5085	3010
Barnaul_HCV-7_a_p8	73	5	0	11026	1199	236840	47718	137764	75544	86013	739	265	1719	467	18210	49898	83203	86717	34877	8972	8258	6495	10689	2373	343	9	318	401	23	363	1747	259	970	835	2908	436	4323	2504	2486	605	2546	106	4874	4	874	109	1582	3606	1789
Barnaul_HCV-7_b_p8	58	10	0	10938	1140	330514	73385	203401	119217	93936	684	291	1687	481	17797	48187	110973	97005	39959	9346	8154	6731	10914	2467	367	15	355	481	27	523	1915	299	1022	940	3358	414	4586	2793	3479	712	2819	124	5501	11	962	136	2647	3603	2075
Barnaul_HCV-7_c_p8	24	2	0	1391	503	328018	134502	268182	187818	28160	311	93	322	202	1747	6511	77115	26120	5350	1756	3626	2833	1541	1138	230	6	215	267	16	418	1102	198	385	805	1475	176	1210	1060	3313	256	1199	60	3310	12	504	91	1909	1756	1104
Barnaul_HCV-8_a_p8	51	1	0	21439	787	53281	2940	26197	37362	48233	560	172	564	370	8132	3357	68520	118685	72168	2073	3660	5120	38368	2010	302	5	319	362	20	311	1626	210	999	443	3064	381	5573	2075	2670	579	2281	91	4743	7	846	143	2111	2847	1748
Barnaul_HCV-8_b_p8	65	2	0	14476	756	310441	22249	117780	50667	49803	511	182	506	351	4185	3174	76403	96676	34005	2050	5624	5664	12479	1882	328	4	345	436	34	657	1740	250	653	1040	2835	412	4507	2074	7239	373	2255	121	6689	15	929	117	2558	2882	2020
Barnaul_HCV-8_c_p8	38	2	1	13393	574	98032	6025	39075	31570	36761	356	85	393	264	4517	2393	51086	79124	37702	1357	2924	3484	19782	1308	205	1	230	300	16	323	1149	137	675	383	1936	232	3351	1385	2656	368	1504	89	3635	6	617	82	1657	1953	1229
Barnaul_HCV-9_a_p8	95	9	0	99538	1503	380989	38040	31468	25943	2509	1080	377	1502	579	2236	184852	61814	45974	74912	7151	12849	8097	3647	3769	538	13	490	764	41	1139	2723	361	951	2567	5026	719	7494	3610	7895	525	4411	173	10317	17	1488	149	2907	5994	3348
Barnaul_HCV-9_b_p8	36	8	0	2258	654	438150	93597	107579	109407	721	412	157	456	310	881	110725	133372	12143	69773	2569	7236	5011	1178	1624	276	3	330	390	25	845	1627	240	517	1713	2282	368	2787	1851	8827	274	1824	83	7105	13	746	115	1964	2346	1861
Barnaul_HCV-9_c_p8	41	5	0	11447	559	345286	62928	88474	88565	882	380	138	401	244	812	72149	75569	14076	41810	2929	7168	4551	1302	1401	226	3	247	333	21	766	1252	203	445	1867	2167	314	2705	1711	7837	259	1719	91	6020	7	728	84	1739	2151	1595
Barnaul_HCV-10_a_p8	46	3	0	3874	630	112609	17501	44402	19254	32437	411	147	785	249	4982	49906	77000	163525	82215	81736	20008	23136	15609	1501	449	28	274	332	18	415	1342	179	753	642	1954	298	2243	1609	2317	472	1916	58	3741	7	598	118	1666	2152	1400
Barnaul_HCV-10_b_p8	29	1	1	1835	484	207999	74228	130290	117399	14297	363	111	438	217	2026	19236	100313	124812	40769	45898	11632	9216	6597	1221	242	16	222	321	20	402	1182	165	456	1112	1648	260	1917	1471	2988	286	1406	54	3751	5	581	77	1713	1801	1205
Barnaul_HCV-10_c_p8	50	2	0	3951	598	95624	14415	35807	17190	28593	441	137	736	249	4301	45487	57663	136528	70688	69522	20507	20488	13511	1433	443	37	303	400	16	441	1293	203	669	1151	1987	336	2545	1552	2795	465	1932	52	4333	7	687	98	1743	2203	1427
Barnaul_HIV-1_a_p8	93	7	0	2832	1385	43029	1364	1716	964	1329	973	261	697	525	1691	4038	2965	4465	2534	2134	11143	4354	2768	3019	495	11	1555	1889	170	4463	2639	374	1224	2818	5694	679	7689	2151	7955	1455	5058	233	12840	33	2192	174	3080	4844	3762
Barnaul_HIV-1_b_p8	92	11	1	3285	1314	17132	1875	2205	1349	1482	1071	300	967	556	1709	4937	3742	6120	3013	2941	14246	5430	2692	3665	553	13	2902	3735	319	8304	3432	486	2287	2773	5868	883	18339	4717	12024	2624	5594	334	19538	55	3307	191	3725	5306	3855
Barnaul_HIV-1_c_p8	87	9	0	3035	1246	9587	1694	2314	1237	1407	1047	267	925	529	1567	5087	3493	5621	2528	2760	13507	5437	2751	3405	457	5	2708	3352	324	7359	3317	482	2093	2317	6173	825	15157	5073	9908	2623	5997	316	18814	42	3345	241	3349	4954	3639
Barnaul_HIV-2_a_p8	38	7	0	5010	555	428964	123324	185679	115408	15241	466	118	450	258	1972	3888	9284	4221	1557	1128	3445	3005	1154	1635	214	4	236	289	21	461	1087	140	402	518	2467	270	3507	1729	2727	330	1678	69	3196	19	868	66	1831	2199	1278
Barnaul_HIV-2_b_p8	41	4	0	3666	478	335412	98168	166563	86081	9760	388	103	373	201	1970	3226	7189	3429	1330	860	2728	2444	1075	1354	173	2	184	207	9	329	874	123	387	338	2147	236	3229	1420	1554	267	1678	64	2517	11	652	72	1561	1821	1021
Barnaul_HIV-2_c_p8	44	8	0	4509	471	373761	109845	182517	97020	11146	377	115	367	204	2029	3202	7645	3600	1344	911	2808	2486	1039	1292	209	2	208	233	27	364	979	102	392	299	2101	255	3130	1535	1641	284	1361	51	2511	9	659	57	1692	1912	1073
Barnaul_HIV-3_a_p8	31	5	0	1387	539	169909	62886	264784	190344	1873	364	111	337	250	3101	1729	19380	34835	1489	832	1742	1977	1105	1423	225	3	199	237	13	215	903	142	410	220	1718	199	1908	1144	1321	236	9908	48	2328	5	658	76	1262	1963	1110
Barnaul_HIV-3_b_p8	78	6	2	2201	1011	93594	23763	188008	163331	1057	564	199	520	376	1370	2340	4774	8487	1909	1382	5347	2860	1889	2269	377	5	272	318	22	755	1318	190	542	1078	3377	343	1100	1346	3604	493	5508	77	5566	20	974	109	3083	3174	2328
Barnaul_HIV-3_c_p8	45	5	0	1318	479	187924	66699	278942	204791	1908	343	88	289	222	2923	1616	21306	38225	1494	901	2482	2078	1064	1195	176	1	195	207	12	247	984	126	383	401	1537	170	2577	1161	1743	275	9794	66	2264	12	547	45	1038	1657	973
Barnaul_HIV-4_a_p8	39	11	1	29556	666	587834	70460	16508	48489	2146	370	133	357	242	726	3122	2825	7122	3381	1622	6457	5904	1576	1539	245	2	251	369	31	949	1296	220	411	1190	1954	352	3607	1739	13304	353	1374	131	7052	17	799	103	1749	2049	1234
Barnaul_HIV-4_b_p8	54	2	3	177131	1342	163745	55991	82964	55027	18491	466	133	853	263	1132	13619	22222	22626	19476	3777	6902	3872	16780	1846	236	4	222	291	15	666	1243	201	445	1419	2012	336	6803	1727	5778	302	1694	112	4899	7	720	75	2271	2445	1296
Barnaul_HIV-4_c_p8	32	5	0	108288	954	245908	101808	142354	80188	34484	501	145	1654	345	1230	19678	37569	37244	33375	5378	6751	4163	30221	1865	270	4	246	285	19	538	1312	197	679	877	2158	334	8377	1823	4411	527	1780	139	4158	8	792	105	2445	2349	1265
Barnaul_HIV-5_a_p8	102	12	1	3710	1559	11232	1081	2472	892	1594	1235	367	981	689	1812	3678	2672	4700	2821	2607	18730	4817	3355	3519	659	15	879	1106	87	2655	2236	346	1447	5640	5879	1039	5258	2152	5166	1369	13174	299	10140	59	3030	225	3573	5883	4153
Barnaul_HIV-5_b_p8	166	38	4	5074	2084	18015	1492	3377	1470	2352	1744	390	1313	865	2497	6240	3715	7075	3474	3450	22826	6495	4318	5479	859	14	941	1255	146	3374	3252	493	2104	7296	9716	1427	25029	7416	6379	2525	20045	411	12125	84	4374	264	4695	7692	5042
Barnaul_HIV-5_c_p8	224	47	5	8413	3290	30038	3088	5863	2434	3587	2673	618	2125	1370	4247	10059	5978	11139	5588	5355	34699	10368	6741	8677	1454	23	1491	1844	207	4497	4936	750	2904	9768	14872	2297	52358	11171	9699	3594	30093	645	17254	95	6109	540	7274	12505	8345
Barnaul_HIV-6_a_p8	75	16	0	2620	1066	10593	2398	3081	1073	1268	996	223	636	487	1301	3316	2555	4102	2037	1992	10277	3441	2246	2711	401	7	432	471	63	1650	1774	319	1279	1823	4619	1057	72118	3557	3098	1269	4333	574	5277	31	1952	187	4034	4300	3813
Barnaul_HIV-6_b_p8	76	10	2	2521	1072	8842	2433	2750	939	1211	899	197	680	483	1377	3270	2401	3898	1852	1791	8566	3169	2387	2855	453	4	408	490	50	1763	1705	240	1053	1324	4708	815	51866	3895	2759	1359	3910	334	5117	28	2264	212	4667	4090	3774
Barnaul_HIV-6_c_p8	69	4	0	2146	869	6575	1918	2154	807	890	720	204	557	390	1080	2613	1869	3199	1570	1568	6315	2591	1817	2323	351	3	259	388	66	1090	1438	163	939	1033	3409	540	34145	2545	2310	915	3298	323	4296	15	1327	175	2673	3610	3109
Barnaul_HIV-7_a_p8	192	24	0	6200	2352	26411	18293	7285	1583	2850	1955	549	1768	1054	3101	8186	4252	9989	4066	4911	27882	7750	5192	6670	956	17	780	939	72	2207	3514	486	3427	3878	9464	1209	20850	8517	5779	2940	8772	340	11794	61	4879	318	5182	9115	5362
Barnaul_HIV-7_b_p8	195	19	0	5885	2622	38913	16330	8239	1658	2766	1984	507	1593	1064	3142	7725	4139	9462	4398	5043	32931	7667	5269	6512	1023	21	789	998	64	2325	3406	567	3153	4814	9577	1253	21298	8190	6453	2651	9449	343	11675	42	4567	330	4794	9322	5361
Barnaul_HIV-7_c_p8	212	6	0	6044	2451	43741	12791	8358	1606	2712	1942	498	1594	961	3002	7583	4123	8783	4248	5098	32102	7638	5071	6329	1074	16	812	893	85	1853	3432	534	2690	4102	9361	1045	18606	6981	6095	2179	8773	323	10525	52	4096	282	4137	8904	4880
Barnaul_HIV-8_a_p8	63	8	1	2231	1004	11435	1088	1860	597	911	826	187	653	400	1159	3117	1862	3811	2006	2008	34353	3288	1858	2408	303	4	382	418	40	846	1426	242	1119	1623	4233	4117	17446	2802	2859	1227	3557	228	6022	11	2039	171	1518	3610	2350
Barnaul_HIV-8_b_p8	79	8	1	2657	1084	12804	1441	2362	847	1232	960	265	775	489	1495	3981	2394	4789	2348	2462	43065	3959	2399	3005	433	4	447	492	44	1049	1772	266	1406	1619	5021	6427	21323	4044	3508	1580	3866	269	7388	40	2863	231	2311	4341	2820
Barnaul_HIV-8_c_p8	98	4	0	2364	1214	11122	1571	2144	804	1254	840	196	742	436	1359	3130	2239	4694	2349	2355	44447	3610	2224	2648	439	6	445	521	32	871	1597	262	1627	1011	4053	6169	17671	3335	3632	1528	3908	322	7386	25	2573	191	2608	4210	2630
Barnaul_HIV-9_a_p8	40	5	1	2478	825	108993	98458	59076	116392	3084	383	137	672	350	3369	4351	27766	13931	4342	1485	15613	2445	1524	1511	281	6	358	458	29	971	1328	250	500	5895	1949	247	2486	1073	3475	298	2159	95	3558	11	707	102	1218	2323	1564
Barnaul_HIV-9_b_p8	56	4	0	2614	938	138101	121588	73484	223704	4361	545	151	965	429	5507	6600	35101	18371	5832	1910	22590	3458	2040	2296	327	5	530	598	47	1170	1970	267	797	8308	2965	406	4625	2264	3921	512	2989	88	4731	19	991	131	1469	3023	2032
Barnaul_HIV-9_c_p8	51	1	1	2201	828	145847	114279	75523	164373	3989	455	201	896	405	5174	6452	40992	19882	5872	1721	14608	3056	1774	1992	243	1	434	521	45	885	1536	200	832	4753	2504	308	5133	2106	3106	499	2788	92	4163	17	860	119	1229	2603	1715
Barnaul_HIV-10_a_p8	91	8	0	3559	1646	29939	111481	3755	893	1523	985	266	904	608	1753	4495	2533	6158	2247	2229	6307	4401	3014	3757	572	4	449	452	42	1077	1891	291	1862	974	6587	756	15428	3575	2104	1213	4788	242	6275	22	1764	207	1392	5776	2751
Barnaul_HIV-10_b_p8	78	7	1	2495	1327	23788	81215	2846	698	1097	817	216	677	432	1270	3242	1932	4962	1876	1685	5036	3132	2007	2930	443	9	317	419	28	835	1414	197	1787	728	4725	521	12150	2706	1625	1091	3633	176	4732	24	1307	167	1478	4088	2246
Barnaul_HIV-10_c_p8	105	12	0	2815	1355	26994	87049	2832	850	1251	868	271	794	471	1481	3680	1958	5235	2140	1766	5635	3442	2268	3224	520	12	372	493	42	932	1604	198	1743	873	5259	702	20729	3173	1920	1225	3870	252	4868	42	1532	158	1990	4644	2475
Barnaul_HIV-HCV-1_a_p8	68	9	0	2121	903	287592	447274	75736	113942	8751	643	159	674	383	7298	3172	2679	6040	2331	2221	17492	4143	2100	2531	386	1	609	633	84	1974	2269	319	807	6054	4061	480	6958	9243	4575	1413	7515	128	13060	54	1879	147	3059	3389	4135
Barnaul_HIV-HCV-1_b_p8	32	4	0	1038	348	203705	351053	54030	75248	5780	316	96	309	182	5226	1553	1414	3118	1093	870	2912	1991	956	1049	149	10	210	256	13	406	982	124	333	482	1986	230	3606	1400	1307	265	1425	69	2427	13	750	57	925	1541	918
Barnaul_HIV-HCV-1_c_p8	50	8	0	1426	536	275893	467075	74957	101304	8440	438	118	460	230	7413	2267	2085	4562	1867	1473	4971	3002	1424	1654	226	2	352	398	14	549	1476	186	516	853	3002	345	6052	2120	1928	383	2780	84	3872	13	1072	105	1176	2397	1533
Barnaul_HIV-HCV-2_a_p8	88	6	1	2809	1163	30005	16069	113642	9459	1263	791	284	741	441	1587	3925	6781	11232	3256	1565	4056	3813	2292	3083	401	10	459	519	142	3352	1586	209	710	735	5168	586	5454	5838	1874	1202	3663	164	7990	33	3502	75	2936	4500	5669
Barnaul_HIV-HCV-2_b_p8	70	4	2	2154	840	18426	10254	70706	5211	911	618	182	573	345	1193	2281	5308	7949	2813	1147	3373	2771	1957	1868	334	10	340	403	99	2390	991	141	494	595	3041	367	1321	1494	1558	560	2097	124	6247	16	1943	68	2273	3280	4037
Barnaul_HIV-HCV-2_c_p8	59	9	0	2455	1039	24119	14475	89324	8500	1103	740	193	691	466	1229	2945	5375	9170	2579	1249	2942	2972	1916	2762	365	2	278	340	143	2668	1206	187	497	331	3755	347	3766	3091	1677	544	2691	111	4603	22	1482	87	3553	3871	4108
Barnaul_HIV-HCV-3_a_p8	69	8	1	2187	863	37679	45757	177210	5650	94574	657	188	593	409	25010	20854	45212	32397	7703	2947	6126	3001	4560	2226	350	17	475	541	23	768	1814	252	919	704	3030	395	7894	2670	3195	911	2890	167	4040	43	1412	137	2043	3218	1756
Barnaul_HIV-HCV-3_b_p8	58	2	0	1960	851	39040	47878	181435	5421	108323	618	166	593	384	30385	21505	46192	31250	7985	2688	5223	2901	4769	2283	291	8	435	519	16	518	1746	261	1013	688	3186	367	8317	2608	2929	944	2694	143	3757	16	1181	117	1463	3265	1791
Barnaul_HIV-HCV-3_c_p8	55	4	0	1565	668	33315	41799	169829	5661	93592	489	148	477	287	27522	19750	41897	29161	7131	2599	4605	2530	4449	1727	225	1	323	372	14	488	1280	186	797	561	2596	333	8179	2376	2059	720	2165	147	3121	19	1049	113	1065	2580	1417
Barnaul_HIV-HCV-4_a_p8	82	13	2	2532	1155	9425	4647	50266	1556	1226	911	290	734	488	1418	3465	2318	4224	1966	1738	9361	3696	2109	2951	405	15	624	800	80	1721	2176	271	1434	2428	5418	504	15061	7216	3111	2042	7275	223	9501	57	2949	178	3450	4236	3448
Barnaul_HIV-HCV-4_b_p8	72	9	0	2512	1161	8285	5135	61559	1490	1176	812	223	698	387	1527	3503	2418	4018	1974	1499	6345	3471	2267	2923	392	3	459	525	26	785	1841	257	906	1220	5122	512	13544	3289	2388	829	4306	173	5508	15	1558	145	1426	4209	3195
Barnaul_HIV-HCV-4_c_p8	99	17	0	3360	1499	8930	5350	59133	2097	1501	975	279	918	555	1840	4639	2252	5214	2435	1859	7214	4367	2903	3950	576	10	492	628	39	804	2078	282	1801	1135	6328	680	15011	3985	2541	1315	5423	191	6571	22	1777	179	1620	5680	3476
Barnaul_HIV-HCV-5_a_p8	47	1	0	10335	582	456945	42103	32163	22503	9820	408	126	633	434	9017	6117	28438	135526	2787	2031	10309	5620	2302	1593	127	0	317	335	30	576	1321	153	422	1169	2980	519	9733	1966	4621	317	1854	108	6199	3	694	65	2732	2278	1637
Barnaul_HIV-HCV-5_b_p8	54	2	0	9323	483	449737	44480	35170	23821	11506	412	125	721	606	12769	6245	30203	142786	2488	1972	11192	5689	2409	1385	127	2	307	334	47	620	1227	136	422	1296	3138	552	9968	2038	4053	332	2167	126	6471	7	689	63	2833	2419	1616
Barnaul_HIV-HCV-5_c_p8	40	7	0	3202	484	390733	40218	27135	24171	11217	424	128	656	625	13776	5213	21928	107102	2371	1864	11345	5439	2272	1520	140	1	310	273	29	649	1215	121	424	1760	2821	546	9844	1529	4817	289	1753	154	6068	9	686	66	1842	2392	1502
Barnaul_HIV-HCV-6_a_p8	47	0	1	1227	412	22124	4993	247167	12020	1417	326	113	483	178	737	2350	1080	1762	814	748	3216	1981	1171	1157	95	2	161	191	23	447	799	79	566	411	2556	363	5187	1787	487	444	1750	57	2411	2	684	63	1263	2069	1396
Barnaul_HIV-HCV-6_b_p8	18	2	0	896	338	15451	4372	163829	10650	1093	301	66	368	134	608	1514	881	1367	824	686	1941	1456	809	967	123	0	139	154	7	338	721	88	349	238	1591	158	3005	931	562	218	1252	56	1749	1	411	27	1009	1610	1006
Barnaul_HIV-HCV-6_c_p8	52	9	0	1257	471	19625	5481	208729	14244	1493	382	152	476	202	760	2204	1070	1807	1105	870	2645	2105	1178	1330	133	4	197	191	22	360	800	134	444	398	2433	326	4221	1412	736	321	1750	57	2416	6	651	57	1487	2058	1481
Barnaul_HIV-HCV-7_a_p8	0	0	0	10	1	1854	122	274	319	137	1	0	2	1	16	34	87	33	4	2	6	12	14	0	0	0	0	0	0	0	27	4	1	0	21	2	50	13	2	2	12	0	11	0	0	1	6	6	2
Barnaul_HIV-HCV-7_b_p8	37	2	0	1433	478	309342	81926	65698	230082	33685	340	109	462	157	1792	4290	11286	7006	2305	1087	4327	2338	3670	1233	125	1	214	250	18	495	3695	417	784	492	2115	399	8248	3702	943	849	2727	110	3613	9	1026	69	1889	1850	1484
Barnaul_HIV-HCV-7_c_p8	27	3	0	1337	382	308094	86573	73171	198844	35169	281	75	421	149	1434	4315	11087	5982	2429	1003	3160	2107	2928	1031	145	1	153	203	5	206	3588	421	573	325	1848	259	5632	1348	969	371	1297	61	2157	9	490	49	1719	1713	1075
Barnaul_HIV-HCV-8_a_p8	52	6	2	1327	518	323088	187692	36166	64512	4824	375	124	409	176	988	2303	2730	4813	1584	1147	4435	3025	1157	1423	153	2	473	492	56	1234	1757	184	807	933	3141	446	8309	4260	1601	1071	2815	134	5187	379	2237	90	3324	2176	1616
Barnaul_HIV-HCV-8_b_p8	42	3	0	1048	427	209651	135028	22182	37895	3108	285	115	337	161	727	1743	1766	2971	1062	712	2521	2140	939	1146	137	1	327	321	36	667	1133	155	479	511	2535	281	4538	2329	1001	581	2152	62	3248	240	1163	48	1913	1736	1131
Barnaul_HIV-HCV-8_c_p8	272	15	0	7429	2570	168370	87822	21598	33249	5347	2106	645	2446	1119	4306	10343	4770	7116	4799	2762	6297	8816	6495	8402	867	9	615	795	63	1331	3358	482	1180	1146	14491	1163	9627	8766	2536	1517	8503	210	11064	295	4364	153	7974	12401	6141
Barnaul_HIV-HCV-9_a_p8	40	0	0	1328	410	41956	20567	42637	21042	2506	336	90	493	207	1681	54594	67480	1845	1015	839	1841	2106	1447	1402	603	1	191	213	9	147	720	92	280	183	2572	298	2174	1497	539	214	1836	30	2220	5	551	39	1855	2071	1354
Barnaul_HIV-HCV-9_b_p8	43	0	0	1319	480	46603	23925	44911	22477	2948	360	118	479	185	1787	55423	72464	1993	1323	983	2106	2154	1557	1639	639	0	176	191	16	186	824	99	336	240	2834	331	2446	1547	642	212	1828	29	2557	4	696	46	2108	2128	1478
Barnaul_HIV-HCV-9_c_p8	64	3	0	2186	782	57654	30785	53786	28587	3826	602	189	705	284	2363	67575	89135	2969	1712	1317	2658	3287	2274	2293	809	4	238	279	15	255	1163	145	475	374	3543	472	3988	1927	1170	258	2399	70	3433	13	857	79	2587	3259	1966
Barnaul_HIV-HCV-10_a_p8	56	4	1	1921	630	358361	44937	6110	26656	10123	518	146	545	255	1903	4761	9109	9831	2178	1712	9000	5639	2181	1764	190	0	628	665	82	1415	1670	202	747	1649	4746	63598	7120	2964	5224	681	2754	104	7686	15	1498	125	3460	2985	2010
Barnaul_HIV-HCV-10_b_p8	67	5	0	1923	705	462409	44435	5093	20069	7914	534	136	535	321	1777	4730	8177	9996	2769	1912	10660	6795	2028	1895	203	4	433	398	40	1069	1575	204	660	2191	4119	22324	5440	1997	7246	488	2507	129	7867	11	1137	195	3971	2998	1921
Barnaul_HIV-HCV-10_c_p8	52	4	0	1676	585	399069	43273	6610	27752	11557	410	173	501	223	1938	4552	9874	10791	2506	1572	8915	6353	2051	1622	217	1	372	399	30	880	1250	166	652	1441	4032	24536	4747	1798	5748	442	2297	113	7025	11	1105	120	4157	2710	1933
Barnaul_Healthy-1_a_p8	396	15	0	9250	3065	30516	2291	8291	2513	3864	2850	734	2617	1266	5341	13679	6121	19162	7140	5204	24156	12123	8463	9139	879	4	1109	1167	75	1552	4870	593	10561	2944	19896	1835	12533	14583	3601	8051	15109	260	15593	50	5793	798	11405	15423	8795
Barnaul_Healthy-1_b_p8	265	12	3	8451	2948	32211	2093	7963	2273	3790	2629	837	2740	1410	5561	13970	5979	15487	6231	4774	22320	12287	8597	9374	848	6	931	1113	83	1347	4419	507	8158	2715	20761	2075	11944	13079	2975	7225	14802	232	14400	63	4959	872	10506	14483	9105
Barnaul_Healthy-1_c_p8	255	34	0	9623	3580	43401	2500	8544	2447	3774	3051	720	2967	1129	5978	15179	6339	21766	7130	5881	27563	13031	9722	9519	894	15	1035	1281	108	1878	5020	668	11240	3721	22169	2069	16665	15008	3974	9588	16341	305	17374	83	5515	929	11569	16312	9452
Barnaul_Healthy-2_a_p8	180	16	0	6168	2284	14343	1724	7776	1813	2563	1880	476	2171	1005	3643	9827	5041	27011	5735	4854	19234	11413	5748	6619	686	6	1031	941	96	1728	3983	372	16859	2091	14094	1341	10568	15037	3566	12326	12876	176	13955	66	4073	65490	8690	10514	6410
Barnaul_Healthy-2_b_p8	112	11	0	4587	1389	9344	1282	6121	1366	1996	1364	432	1762	704	3099	7881	3655	20641	3864	3273	14953	9003	4736	4970	365	8	720	738	55	1285	2932	335	11946	1509	12226	981	6645	10637	1653	9667	10561	152	10992	19	3675	37614	7736	8575	5410
Barnaul_Healthy-2_c_p8	107	1	0	3966	1176	7638	908	4222	960	1451	1171	238	1334	471	2408	6214	2929	12646	2905	2688	10628	7194	3484	3406	305	12	568	591	58	844	2063	214	6936	835	9718	752	6412	8327	1374	5930	7218	91	8109	33	2476	43252	5110	6220	3962
Barnaul_Healthy-3_a_p8	232	18	1	7365	2444	29292	2265	8458	2631	3535	2299	670	2343	1041	4717	11681	6032	18923	5851	4570	22820	10809	7046	7254	760	6	1346	1274	112	1924	4246	482	10226	3133	17467	1523	18770	11341	3537	9013	14188	323	17689	107	6193	908	12877	12496	9443
Barnaul_Healthy-3_b_p8	206	24	0	7288	2778	29751	1852	6881	2035	3238	2312	693	2153	1103	4317	11405	6153	19793	6001	4575	21165	10306	6800	7700	838	22	1231	1390	116	1980	4219	618	9720	3170	16259	1444	21452	11833	4396	8616	11925	316	15539	98	5659	946	11238	12025	7689
Barnaul_Healthy-3_c_p8	227	6	0	7315	2595	32571	1973	7560	2153	2968	2514	745	2351	1068	4300	11495	6511	22366	6237	5101	20358	10702	6827	7426	808	9	1367	1329	137	2056	4804	632	11429	3091	17090	1543	20694	14312	4599	9823	13752	345	16288	42	6274	920	12398	12390	9178
Barnaul_Healthy-4_a_p8	133	13	0	3763	1385	5999	1121	3064	1033	1564	1156	365	1208	538	2387	4790	2839	8133	3065	2622	8404	5403	3663	3624	405	4	683	712	44	700	14992	1536	3964	581	6805	690	4502	2415	2308	2567	5602	102	8139	22	3167	316	9512	6650	4084
Barnaul_Healthy-4_b_p8	146	2	0	4925	1566	10110	1546	4030	1211	1856	1303	454	1404	649	2871	7134	3658	10709	3996	3477	9942	6868	4310	4742	451	7	803	913	47	765	22225	2152	5150	715	9531	965	13035	6907	2981	3905	7861	122	9395	14	4067	400	11333	7924	4745
Barnaul_Healthy-4_c_p8	146	4	0	4240	1537	7818	1643	3691	1285	1693	1306	346	1245	590	2542	6084	3386	14771	3606	3226	9236	5934	3861	4178	427	3	754	824	58	833	24125	2522	5695	757	8354	847	13199	6329	3273	4183	7515	123	9065	32	4043	417	16364	6989	4471
Barnaul_Healthy-5_a_p8	331	14	0	10920	3931	34281	5195	10851	2667	4460	3164	973	3393	1419	6706	16259	7142	24229	7851	5943	22117	14990	9677	11432	945	17	1252	1056	98	1423	65776	6627	15062	2085	24595	1990	18386	15897	3436	11198	136940	205	18609	29	5649	1078	15311	18007	13436
Barnaul_Healthy-5_b_p8	350	6	0	12956	4093	32550	6354	10738	2951	5311	3510	1017	3781	1644	7501	17304	7582	25208	9216	6448	21764	15207	11317	11864	1127	9	1279	1264	77	1638	87559	8327	15082	1556	24902	2177	20569	16638	4448	11275	187279	305	20864	37	5448	1105	16497	20097	14763
Barnaul_Healthy-5_c_p8	168	12	0	7119	2530	14913	2904	7525	1612	2784	2114	715	2362	900	4789	8690	4454	16796	5357	4310	15743	9162	7576	6799	710	0	995	877	65	1057	35622	3266	10392	967	13163	1435	4668	4346	2546	5947	72020	130	13897	18	3101	869	12527	12477	9916
Barnaul_Healthy-6_a_p8	257	9	3	8273	2776	31355	2121	7664	2278	3694	2298	896	2438	1156	5055	12247	5965	21650	9923	5059	27156	11917	7293	8873	944	17	1364	1605	220	3648	6033	630	8225	4631	19086	1861	11729	22392	4603	8636	14957	275	22836	92	10131	892	25161	13905	10121
Barnaul_Healthy-6_b_p8	349	25	0	10273	3230	32431	2596	10241	2981	4356	3408	865	3372	1359	7068	17372	7452	27814	12215	6220	32788	15781	9661	10647	877	3	1581	1467	132	2961	7224	793	11687	3942	26700	2468	16784	20859	4084	11204	20803	324	20232	135	7891	1035	22091	17690	11721
Barnaul_Healthy-6_c_p8	342	9	1	9486	3093	24007	2386	8935	2320	3742	2946	786	2648	1403	5807	14597	6387	24979	10691	5558	26450	13081	9055	9091	893	9	1455	1504	149	2738	6735	732	10039	3299	21485	2168	12538	17146	3687	8941	17244	327	18626	75	7512	967	19426	15261	9746
Barnaul_Healthy-7_a_p8	250	10	0	7998	2798	10187	2219	8622	2024	3446	2380	668	2363	1184	4467	11724	6129	22349	6384	4870	17158	10518	7396	8227	857	7	763	806	102	1447	4469	514	13544	1365	15219	1464	9827	13335	2829	9349	12094	260	13428	119	7928	877	10848	13711	7461
Barnaul_Healthy-7_b_p8	345	14	0	9829	3443	11863	2428	10916	2641	4147	2989	805	2988	1344	5676	14689	8192	27877	8173	5628	21697	13016	9086	9526	1043	1	998	1037	98	1559	6019	573	16892	1100	18921	2169	12567	16584	2972	12085	15362	299	16891	210	10465	1191	14557	16671	9142
Barnaul_Healthy-7_c_p8	223	7	0	7042	2462	7801	1913	7644	1911	2638	2192	675	1992	1132	4092	9327	5219	23661	5600	4171	14504	9084	6175	7279	820	1	592	830	58	1276	4121	479	12006	580	12404	1194	8392	11026	2516	8948	11098	240	12662	129	8496	831	12983	12076	6411
Barnaul_Healthy-8_a_p8	305	17	0	9762	3856	42893	2330	9133	2660	3722	2790	775	3009	1154	5802	14725	6753	45744	9091	5943	31288	12642	8224	9233	770	6	1267	1347	89	1794	6845	683	11246	3415	22473	2275	13090	32615	4004	10660	16233	210	18975	55	5803	1087	17659	14669	10662
Barnaul_Healthy-8_b_p8	392	764	2	14039	5683	57842	3602	11636	3236	5854	4072	1276	3898	2237	8160	20016	9873	60846	12372	7864	33019	17488	12102	14114	1419	8	1475	1778	131	2357	8937	932	13784	3459	31891	2776	18182	36838	5739	10839	21065	263	24291	61	7806	1463	22724	23435	14538
Barnaul_Healthy-8_c_p8	254	16	0	7833	3538	45282	2223	9031	2263	3547	2537	649	2558	1211	5231	12346	5785	46990	8183	5523	28902	11330	7202	8454	882	8	1269	1233	72	1756	5896	711	12055	3158	18310	1904	11283	26305	3929	10017	14205	212	15760	42	5133	1096	19155	13473	8751
Barnaul_Healthy-9_a_p8	322	17	0	10148	3951	24166	3741	10096	2632	4412	3250	956	3099	1544	6417	14166	6818	28772	8179	5832	23350	13488	9174	10154	1022	8	1128	1319	71	1676	5080	678	17084	1397	19520	1800	12995	14350	4138	11090	15858	324	17394	72	6267	957	23976	17599	9630
Barnaul_Healthy-9_b_p8	389	13	0	10814	3909	21826	3564	10033	2948	4641	3131	1187	3487	1606	6842	16351	6609	25357	7773	6230	21323	14466	10033	10955	1203	29	1034	1267	101	1501	5098	626	14423	1450	21493	2074	14790	15622	3564	10036	17054	250	17439	95	6126	918	24911	19460	10335
Barnaul_Healthy-9_c_p8	164	11	4	7715	2535	22362	2214	6772	2141	3162	2272	771	2552	1029	5099	11720	5040	17184	5410	4360	18718	11686	7135	7320	697	10	789	870	70	1302	4261	475	9480	1619	17073	1332	11361	15078	2249	7693	16379	196	16727	52	4591	713	27752	13573	10239
Barnaul_Healthy-10_a_p8	300	12	0	7883	2888	16180	2273	6845	2174	3179	2405	806	2660	1184	4815	12354	5422	14352	5793	4493	23824	11070	7495	8016	817	3	1021	984	56	2041	11069	1142	8697	2293	16403	2028	11049	13559	2819	6371	12921	216	14479	80	5676	590	26698	13799	8210
Barnaul_Healthy-10_b_p8	335	12	1	10320	3747	18723	2946	8345	2593	4088	3119	858	3067	1567	6500	15390	6562	15394	7193	5538	24365	13463	9331	10558	911	3	1020	1174	108	2212	12710	1309	10219	2341	21549	2250	13656	15084	3169	6765	15139	304	18786	69	7172	784	28828	18430	10453
Barnaul_Healthy-10_c_p8	332	27	0	10606	3864	21372	3359	9271	2798	4786	3181	901	3047	1745	6234	15369	6584	19912	8266	6393	27409	14287	9784	11045	1144	30	1237	1508	110	2471	14118	1726	12208	2484	21243	2213	14809	17153	5137	8773	16604	333	20954	68	7637	1056	28799	17873	10932
Barnaul_HCV-HIV_Base-line_a_p8	524	34	1	19682	7739	23589	3500	7401	4126	8888	5865	1645	5046	3563	10732	23876	9219	17403	10283	6350	9688	19179	16349	21652	2806	37	834	1078	51	1179	7147	1059	2242	1477	28412	2167	15895	11226	6502	1271	14495	425	18668	29	6805	323	8937	31110	12318
Barnaul_HCV-HIV_Base-line_b_p8	759	49	5	28939	11205	34755	5086	10827	5879	12845	8575	2449	7143	5100	15429	35048	13601	25260	14455	9120	13714	28007	23877	29847	3986	55	1204	1676	92	1607	10582	1532	3312	2139	42492	3041	23452	16583	8973	1866	21189	613	27373	66	9429	383	12589	44730	17635
Barnaul_HCV-HIV_Base-line_c_p8	797	28	2	30458	12320	28610	5005	11370	5203	12904	8520	2766	7561	5411	16289	29714	14147	24262	14699	9611	14970	27419	26844	27093	4104	38	1290	1761	88	1701	9600	1382	3544	1927	36994	3113	9404	6047	8803	1470	18154	623	29958	42	8522	448	6798	47198	19504
Barnaul_HIV-11_a_p8	72	6	0	20574	1446	650172	258193	55593	9779	32177	982	270	935	604	2976	5031	29960	20853	3739	2070	12159	23761	3835	3782	685	8	366	460	31	594	1692	249	790	1005	6505	452	4282	2676	5938	577	2002	369	11256	13	4249	124	2427	5141	1917
Barnaul_HIV-11_b_p8	123	4	0	26050	1592	825584	393218	78346	12159	41212	1244	402	1005	734	3753	5376	40925	27241	4210	2284	10015	19851	4809	4329	710	7	381	501	32	664	1801	278	989	956	8364	443	4140	2515	5382	714	2364	416	10497	16	3991	170	2420	6031	2347
Barnaul_HIV-11_c_p8	107	10	0	28669	1749	723866	250850	83884	14275	46623	1237	421	1179	678	3929	6522	42245	28398	4701	2645	15012	30430	5317	4785	740	10	580	543	33	705	2133	319	932	1076	8042	636	5878	3257	7206	628	2563	475	16015	19	5269	137	1580	6434	2561
Barnaul_HIV-12_a_p8	135	18	3	6146	2216	380351	509800	391568	327189	3205	1485	475	2013	915	2788	6396	2482	5329	3493	2180	8077	14330	4245	5657	966	6	361	431	57	705	2315	358	1225	944	6299	1245	8181	3928	2834	640	6473	251	8345	29	3868	175	1804	7663	3087
Barnaul_HIV-12_b_p8	112	8	1	5459	1788	298374	373081	297901	253643	2921	1194	386	1802	783	2434	5460	2023	4430	2985	1868	7471	14046	3447	4637	784	6	360	386	31	498	2100	295	948	709	5152	1020	5626	3028	2421	550	5338	157	6361	12	3531	135	1476	6600	2417
Barnaul_HIV-12_c_p8	118	4	0	5226	1422	225578	255209	222472	182009	2412	1076	312	1416	660	1987	4888	2078	4054	2528	1682	6938	13321	2964	4028	618	8	297	339	21	490	1729	247	741	592	4300	892	4678	2872	2381	423	4844	96	6812	13	2815	116	811	5486	2157
Barnaul_HIV-13_a_p8	126	14	0	10490	1779	443544	163527	293934	119143	64250	1265	505	2011	801	5375	13519	134950	159399	7657	4515	9181	29868	3693	5093	788	5	547	753	26	473	3638	565	1202	487	2565	811	5456	5580	4255	354	2016	222	12730	11	4553	122	1317	6748	4111
Barnaul_HIV-13_b_p8	111	4	1	10940	1780	359305	136177	250210	102659	52628	1260	490	1691	736	4489	11742	109696	132044	7374	4579	8668	26250	3541	4567	799	9	584	779	16	509	3463	563	1180	563	1996	722	4683	4669	5143	326	1819	235	12267	6	4393	98	1505	6478	3799
Barnaul_HIV-13_c_p8	106	8	0	8647	1608	305504	122214	222577	97368	48016	1076	448	1772	673	4148	10279	96245	119793	7381	4363	8823	25716	3220	4515	789	5	526	700	26	436	3105	491	1113	477	1991	698	3340	3245	5729	290	1595	174	12554	13	4004	119	1660	5950	3753
Barnaul_HIV-14_a_p8	293	15	0	10040	5210	27322	3465	8326	2806	4590	2863	732	2677	1808	5799	13348	6490	20045	7152	5982	21536	11410	9077	10714	1445	22	1301	1636	142	2338	5581	675	6596	3261	18725	1795	17314	18879	6353	6140	24345	414	17788	106	5873	661	6577	16563	9044
Barnaul_HIV-14_b_p8	290	52	1	10531	5072	29514	3418	8717	2978	4820	3294	982	3153	1820	5859	13892	7248	21611	8052	6673	24474	12879	9011	12102	1785	27	1647	1839	88	2774	6286	868	6597	3809	19999	2084	17872	20996	8255	6387	26086	553	22145	108	6078	758	6702	18038	10913
Barnaul_HIV-14_c_p8	472	31	0	13337	6297	50403	4215	11708	3523	5822	4082	1136	3615	2315	7628	18138	8538	22124	8765	7914	34254	15984	12068	15408	1922	11	1730	2045	125	3527	6932	1044	6479	5434	29554	2311	29347	20825	8457	5849	56478	498	24280	85	8273	810	16841	21443	12259
Barnaul_HIV-15_a_p8	119	16	0	4882	2205	12962	1080	2901	1370	2394	1557	423	1366	683	2584	6060	3273	6881	3157	2796	10459	5721	4101	5435	946	0	496	713	66	1517	2129	356	1851	2180	8729	1175	14742	6326	3268	1950	43806	196	8498	20	2957	355	25910	8181	4644
Barnaul_HIV-15_b_p8	203	13	0	8076	3414	14443	1984	4321	2080	3828	2351	694	2047	1358	4354	10020	4019	10815	4736	3844	15907	9175	6602	8723	1325	9	832	953	124	2321	3749	572	3383	3513	13638	1414	24267	10887	4746	2882	78718	422	12373	89	4058	417	55089	12895	7046
Barnaul_HIV-15_c_p8	301	10	0	10330	4262	16399	2359	5819	2975	4664	3118	752	2563	1875	5939	13120	5985	14310	6666	5291	18958	11655	9496	11569	1648	31	1098	1276	102	2764	5096	621	4535	3760	17490	1985	26632	13268	5618	4092	97380	420	15750	116	5554	601	65362	17305	10481
[truncated: 118 more columns]
