# Supplementary material for: Domain-Scan: Combinatorial Sero-Diagnosis of Infectious Diseases Using Machine Learning
Source: Front Immunol. 2021 Feb 10;11:619896. doi: 10.3389/fimmu.2020.619896 (PMC7902724; doi:10.3389/fimmu.2020.619896)
Supplement: Supplementary file 4 [file Table_4.xlsx]

## Sheet: HCV_P3_train
sample	HCV_NS3_1-50	HCV_NS3_11-60	HCV_NS3_21_70	HCV_NS3_31_80	HCV_NS3_41-90	HCV_NS3_51-100	HCV_NS3_61-110	HCV_NS3_71-120	HCV_NS3_81-130	HCV_NS3_91-140	HCV_NS3_101-150	HCV_NS3_111-160	HCV_NS3_121-170	HCV_NS3_131_180	HCV_NS3_141-190	HCV_NS3_151-200	HCV_NS3_161-210	HCV_NS3_171-220	HCV_NS3_181-230	HCV_NS3_191-240	HCV_NS3_201_250	HCV_NS3_211_260	HCV_NS3_221_270	HCV_NS3_231-280	HCV_NS3_241-290	HCV_NS3_251-300	HCV_NS3_261-310	HCV_NS3_271-320	HCV_NS3_281-330	HCV_NS3_291_340	HCV_NS3_301-350	HCV_NS3_311-360	HCV_NS3_321-370	HCV_NS3_331_380	HCV_NS3_341_390	HCV_NS3_351-400	HCV_NS3_361_410	HCV_NS3_371-420	HCV_NS3_381-430	HCV_NS3_391_440	HCV_NS3_401-450	HCV_NS3_411-460	HCV_NS3_421-470	HCV_NS3_431-480	HCV_NS3_441_490	HCV_NS3_451-500	HCV_NS3_461-510	HCV_NS3_481-530	HCV_NS3_491-540
Israel_HCV_RNAminus_1	0.00684156	0.00452794	0.0334065	0.0514369	0.0134073	0.0028814	0.00814204	0.0122389	0.00121694	0.00971693	0.0101292	0.0060604	0.0324662	0.0103422	0.00717266	0.00858943	0.00570611	0.00811073	0.00812532	0.0175326	0.0170107	0.0160721	0.00782351	0.00942578	0.00617861	0.00619818	0.00641617	0.0141426	0.0146396	0.0141616	0.00514812	0.00379623	0.00465785	0.0305134	0.0338594	0.034262	0.0131666	0.011345	0.0140594	0.0179415	0.0150967	0.00791177	0.00376253	0.0115459	0.00431212	0.00221858	0.00441135	0.00739433	0.024759
Israel_HCV_RNAminus_10	0.00816799	0.00368317	0.0333474	0.0553426	0.0124498	0.00324136	0.00794666	0.0117745	0.00121984	0.0110435	0.00886775	0.00490757	0.0341851	0.0113592	0.00708888	0.0103999	0.00758268	0.0105996	0.00736356	0.0136762	0.0113603	0.00953324	0.00617941	0.0104776	0.0674001	0.0171632	0.00635425	0.0165636	0.0151033	0.0166133	0.00599456	0.00273145	0.00332743	0.0234397	0.0238342	0.0229592	0.0120894	0.0136497	0.0125366	0.0171629	0.011067	0.00552753	0.00363845	0.00793894	0.00573439	0.00213495	0.00372343	0.00955785	0.0224995
Israel_HCV_RNAplus_02	0.0103634	0.0030804	0.025471	0.0474979	0.0138831	0.00215073	0.00705527	0.0125845	0.000993973	0.0213127	0.00296815	0.00495081	0.0123844	0.00581647	0.00843337	0.0124223	0.00781274	0.00855466	0.00848764	0.0143943	0.0195991	0.0133094	0.00607811	0.00741158	0.00599195	0.00455505	0.00823593	0.0149108	0.0210965	0.018006	0.00576106	0.00342416	0.00409943	0.0259031	0.0278035	0.0297886	0.0124929	0.00874588	0.0113945	0.0177817	0.0160878	0.00726152	0.00342269	0.00880252	0.00560547	0.0024545	0.00467336	0.0703088	0.0246027
Israel_HCV_RNAplus_07	0.00960254	0.00445748	0.0211125	0.0387446	0.0111955	0.00349133	0.0121422	0.0150841	0.00194151	0.0122529	0.00367182	0.00572882	0.0150708	0.00693367	0.0410359	0.0534093	0.0764142	0.0228226	0.0122685	0.117336	0.0137625	0.011435	0.00615807	0.0108443	0.00866963	0.0068089	0.00758032	0.0158555	0.0199353	0.0186243	0.00642233	0.00487676	0.00566371	0.0253657	0.0235566	0.0278744	0.0120495	0.0127874	0.0160021	0.0213895	0.0215395	0.00938238	0.00655427	0.0132372	0.00529259	0.00292824	0.00676495	0.0092484	0.0233038
Israel_HCV_RNAplus_13	0.0123263	0.00419701	0.0212224	0.0409437	0.0400274	0.00305909	0.00773024	0.0104268	0.00113714	0.0148267	0.00294635	0.00943978	0.0218134	0.00664024	0.010459	0.00902881	0.00667008	0.0113347	0.0118103	0.0147429	0.0461293	0.036974	0.0112406	0.0270332	0.0216554	0.00830787	0.0124157	0.0129114	0.0235496	0.0141645	0.00429193	0.00393395	0.00409122	0.0276233	0.0244147	0.0330469	0.0113283	0.0107913	0.0131601	0.0178476	0.0170676	0.00624596	0.0058649	0.0106377	0.00519926	0.00435327	0.0105039	0.0082433	0.0260259
Israel_HCV_RNAplus_18	0.00601322	0.00242837	0.0251358	0.0362453	0.00835509	0.00157309	0.00479765	0.00884913	0.000753261	0.0191397	0.00243639	0.00231268	0.00783249	0.00367646	0.00533752	0.00716014	0.00570489	0.00747993	0.0094229	0.0116171	0.00746035	0.00639046	0.00369254	0.0044712	0.00428174	0.00279401	0.00476517	0.0109858	0.0142889	0.0128556	0.00391185	0.00206286	0.00219813	0.0156969	0.025341	0.0188089	0.00728754	0.00571421	0.00676973	0.0139784	0.0105051	0.00405794	0.0021026	0.00583484	0.00399546	0.00143777	0.00238475	0.0066713	0.0158313
Israel_HCV_NR_06	0.00161797	0.000585561	0.00342292	0.00534109	0.0017297	0.000637447	0.00199772	0.00234011	0.000337547	0.00350105	0.00399707	0.00114083	0.00913514	0.00336792	0.00137871	0.00185669	0.00141542	0.0019392	0.00199216	0.00236848	0.0391185	0.0123404	0.00650026	0.00721093	0.0022305	0.0011768	0.00119387	0.00251222	0.00287038	0.00306749	0.000941293	0.000761512	0.000994408	0.00514911	0.00580252	0.00431121	0.00198989	0.00233456	0.00406149	0.00472178	0.00363985	0.0017742	0.0016256	0.00189421	0.000838108	0.000233215	0.000579325	0.00156787	0.00384803
Israel_HCV_NR_09	0.00896256	0.00420142	0.0216484	0.0290538	0.00878057	0.00461537	0.0148361	0.0168077	0.00258242	0.0124792	0.00374839	0.00462025	0.0172683	0.00605982	0.00798306	0.0116688	0.0152163	0.0123283	0.00972017	0.0170683	0.0140638	0.0126121	0.00807132	0.010535	0.0164288	0.00758361	0.00678557	0.0256453	0.0170459	0.0227326	0.00749415	0.00492579	0.00563768	0.0252201	0.0274609	0.0275282	0.0138347	0.0242952	0.0156103	0.0162512	0.0182294	0.00950114	0.00679373	0.0100656	0.00458765	0.00267586	0.00488951	0.0122503	0.0222268
Israel_HCV_NR_12	0.00878317	0.00427574	0.0249562	0.0363317	0.0104405	0.0035436	0.0113621	0.0146227	0.00191049	0.0111713	0.00586672	0.00993575	0.0221885	0.00809005	0.00739128	0.0124532	0.0225601	0.0169413	0.0110291	0.351895	0.0135607	0.0125325	0.00907394	0.0090747	0.00970593	0.00572319	0.00561143	0.0174765	0.0161605	0.0196939	0.00641965	0.0064222	0.0042485	0.0277505	0.123214	0.172294	0.0810104	0.0177695	0.0139005	0.022551	0.0164492	0.00771213	0.00674093	0.0109675	0.00555651	0.00651559	0.0101567	0.0112084	0.0250449
Israel_HCV_SVR_01	0.00686502	0.00333609	0.0203042	0.0257167	0.00802187	0.00371267	0.00989136	0.014351	0.00220796	0.00939642	0.0031074	0.00379503	0.0150075	0.0061632	0.0066822	0.0106035	0.00703081	0.00922422	0.00757837	0.0127572	0.0126029	0.0111962	0.00777481	0.0132053	0.0465397	0.00662374	0.00699982	0.0396323	0.0139367	0.0166479	0.00560105	0.00413701	0.00411277	0.0228844	0.0544847	0.0299057	0.0159784	0.0325754	0.0119556	0.0130938	0.013838	0.00689944	0.00397795	0.00870336	0.0046417	0.00256489	0.00393137	0.00991915	0.0182031
Israel_HCV_SVR_05	0.0106163	0.00419887	0.0155155	0.0288028	0.00918414	0.00395915	0.0144376	0.0181216	0.00287905	0.0175074	0.00528102	0.00644817	0.0216312	0.0107949	0.0104667	0.0107664	0.00889053	0.0124496	0.0125669	0.0288758	0.0162722	0.0111301	0.00732844	0.0135061	0.0123047	0.00879825	0.00760226	0.0164791	0.0208439	0.021909	0.00729884	0.00629684	0.00701134	0.0257835	0.0271746	0.0263969	0.0132419	0.0148436	0.0159008	0.0174933	0.0219021	0.0107862	0.00761569	0.0131662	0.00488771	0.00457598	0.0078018	0.0121507	0.0223906
Israel_HCV_SVR_08	0.00902619	0.00359379	0.0244955	0.0273528	0.00808693	0.00473388	0.0134963	0.0193098	0.00305363	0.0113682	0.00432488	0.00510567	0.0164427	0.00708061	0.0073225	0.0123327	0.00952078	0.0141917	0.0129224	0.0145393	0.0121057	0.00944338	0.00821741	0.00827648	0.0196074	0.00633206	0.00568702	0.0300293	0.015154	0.0221212	0.00731617	0.0061408	0.00448472	0.0216214	0.0316608	0.0207622	0.0155409	0.0246083	0.0114012	0.0141434	0.0142077	0.00663984	0.00495678	0.0104069	0.00658264	0.00392962	0.00622009	0.0130512	0.0183613
Israel_HCV_SVR_30	0.00250037	0.000962424	0.00413883	0.00677663	0.00225324	0.00110184	0.00313799	0.00386662	0.000637602	0.00836423	0.00283209	0.00144839	0.00543692	0.00226618	0.00228183	0.00222084	0.00206896	0.00272237	0.00282087	0.0040243	0.00361662	0.00277504	0.00168739	0.0028537	0.0024327	0.00215201	0.00166148	0.00338477	0.00402399	0.00393045	0.00155018	0.0012888	0.00165915	0.00620352	0.00623591	0.00779641	0.00314994	0.00293067	0.00370917	0.00452186	0.00497397	0.00237313	0.00225991	0.00346691	0.00115329	0.000986503	0.00154097	0.00223655	0.0052019
Israel_Healthy_49	0.00862849	0.00373547	0.0144396	0.0176951	0.00638127	0.00468029	0.0157343	0.0185118	0.00291737	0.0139894	0.00499392	0.00611892	0.0171428	0.00758777	0.00889041	0.0101921	0.0107248	0.0137523	0.0113545	0.0232238	0.0122618	0.00893302	0.00739416	0.011671	0.0204478	0.00755871	0.00686932	0.0278936	0.0144696	0.0203153	0.00794525	0.00538118	0.00936754	0.0310978	0.0269048	0.020577	0.0128324	0.0278134	0.0146932	0.0155051	0.0191731	0.00905598	0.00800506	0.0132756	0.00481014	0.00377851	0.00688226	0.0109011	0.0170402
Israel_Healthy_48	0.012411	0.00474737	0.0139206	0.0249553	0.00840043	0.00500564	0.0165648	0.0201458	0.0034833	0.0195878	0.00631788	0.00862255	0.0248726	0.0100004	0.0119682	0.0115877	0.0117882	0.0156782	0.0157147	0.0236814	0.0168464	0.015143	0.00958347	0.0179412	0.022073	0.0105818	0.00756898	0.0171101	0.0194976	0.0224929	0.00872713	0.00739328	0.00774684	0.0250895	0.0267414	0.0270621	0.013707	0.0174967	0.019162	0.0209106	0.0252388	0.0117445	0.0108037	0.0184016	0.00546587	0.00571061	0.00969033	0.0112165	0.0214524
Israel_Healthy_47	0.00877212	0.00338308	0.0167842	0.0192227	0.00724434	0.00441952	0.01435	0.027782	0.00267138	0.0132131	0.00447762	0.00501378	0.0212198	0.00760908	0.00858644	0.0130417	0.011505	0.0128066	0.00961401	0.0146618	0.0133858	0.0119492	0.00975559	0.00977545	0.0130504	0.00621412	0.00623742	0.0210345	0.0154728	0.0214577	0.00753079	0.00457008	0.00547065	0.0264864	0.0421188	0.0325676	0.0209604	0.0176946	0.0125369	0.0122034	0.0165255	0.00802562	0.0059736	0.0120021	0.00667502	0.00355537	0.00553248	0.0107125	0.014638
Israel_Healthy_45	0.0101294	0.00422135	0.0171527	0.0281724	0.00898838	0.00304042	0.0119992	0.0170015	0.00205623	0.014917	0.00453355	0.00791697	0.0218269	0.00802387	0.00978407	0.0111281	0.00859733	0.0106884	0.0100381	0.0183811	0.0183539	0.0165578	0.00875713	0.0117805	0.0085204	0.00670094	0.0091159	0.0188493	0.0226316	0.018669	0.00636362	0.00456297	0.00502347	0.0284673	0.0329182	0.0342941	0.0166236	0.0119648	0.0148643	0.0131784	0.0211865	0.00800593	0.00552373	0.0155743	0.00578869	0.0055152	0.0103065	0.00991356	0.0214298
Israel_Healthy_44	0.00877466	0.00294799	0.0129663	0.0226701	0.0074829	0.00236244	0.00889109	0.0130067	0.00144114	0.0112076	0.00340091	0.00425637	0.0161997	0.00641812	0.00838113	0.0103465	0.00754673	0.00913554	0.00766198	0.0178951	0.0146647	0.0120013	0.0068081	0.00878506	0.00670705	0.00497709	0.00686729	0.0134647	0.0187501	0.0164082	0.00488898	0.00411396	0.00417525	0.0218061	0.0207618	0.028317	0.00979972	0.00965852	0.0112831	0.0121198	0.0152617	0.00659545	0.00429652	0.012356	0.00517401	0.00322929	0.0046486	0.00763324	0.0139633
Israel_Healthy_43	0.0013454	0.000462567	0.00252796	0.0102802	0.00165638	0.000450057	0.00113637	0.00179486	0.00023424	0.00188567	0.000489039	0.000430039	0.00210041	0.000981647	0.00123346	0.00156141	0.00115065	0.00161297	0.00112574	0.00213613	0.00282343	0.00205589	0.000864472	0.00115109	0.000939066	0.000741979	0.00121163	0.0026637	0.00442113	0.0026095	0.000964757	0.000593761	0.000594365	0.00363727	0.00386153	0.00545287	0.0015816	0.00178766	0.00227852	0.00252773	0.00266889	0.00130873	0.000482818	0.00138284	0.000698925	0.00025132	0.000400427	0.0017669	0.00273204
Israel_Healthy_42	0.00653264	0.00305729	0.02412	0.0201489	0.00764395	0.00367191	0.00899543	0.014675	0.00167852	0.00944861	0.00237154	0.00309459	0.0135652	0.0055246	0.00561414	0.0131257	0.0075502	0.00799527	0.00512521	0.00995008	0.0134374	0.0145539	0.0108269	0.00695348	0.0136169	0.00464815	0.00603902	0.0377681	0.0119503	0.0195003	0.00579087	0.0031162	0.00298493	0.0286466	0.0480033	0.032159	0.024646	0.0434997	0.0121768	0.00866577	0.0093959	0.00489787	0.0023343	0.00853939	0.00711426	0.00227769	0.00433988	0.0113393	0.0180494
Israel_Healthy_40	0.00880902	0.00414599	0.0146889	0.0241341	0.00756674	0.00350422	0.0119214	0.0151995	0.00178265	0.0110696	0.00423183	0.00721028	0.017878	0.0109264	0.00843536	0.00869827	0.0081525	0.0104932	0.0114812	0.0200063	0.0150989	0.0132859	0.00727669	0.0119891	0.00905849	0.00689218	0.00685728	0.0150014	0.0162357	0.0159111	0.00600731	0.00450773	0.00593157	0.0251703	0.0254203	0.0341225	0.0163936	0.0148082	0.0152263	0.0149441	0.0197355	0.00840698	0.00657563	0.0130329	0.00450909	0.00460396	0.00926277	0.00797362	0.0193445
Israel_Healthy_39	0.00852501	0.00346999	0.0160305	0.0238163	0.00806852	0.0033717	0.0111459	0.0153539	0.00200451	0.014001	0.00434185	0.00535623	0.0211237	0.00807671	0.00870812	0.0103147	0.00769412	0.00998415	0.0258287	0.0212195	0.0168609	0.0131065	0.00871026	0.0114083	0.010017	0.00768331	0.00655281	0.0166487	0.0171041	0.0196466	0.00717145	0.0052737	0.0053969	0.0315232	0.0366263	0.0294561	0.0151972	0.0139834	0.0132562	0.0132823	0.0160432	0.00819241	0.00517622	0.0109675	0.00497754	0.00278424	0.00515709	0.0098959	0.0166914
Israel_Healthy_38	0.0107263	0.00402377	0.0227563	0.02105	0.00806684	0.00358909	0.0115355	0.017134	0.00212724	0.0229477	0.0067131	0.00703658	0.0292968	0.00906289	0.0105658	0.0110391	0.00775634	0.00901789	0.00874623	0.0237723	0.0200523	0.0133256	0.0082151	0.0117686	0.0110246	0.00842206	0.00821405	0.0187251	0.0213478	0.022237	0.00725553	0.00526657	0.00599744	0.0339177	0.0362094	0.0292463	0.0135484	0.0147026	0.0142652	0.0135531	0.0186858	0.00829888	0.0048767	0.0106082	0.00536966	0.00282789	0.00567216	0.0116575	0.0215198
Israel_Healthy_37	0.00924192	0.00466645	0.0247143	0.038573	0.0119043	0.00322716	0.0108365	0.0157847	0.00165334	0.0211381	0.00529128	0.00607626	0.0282739	0.148972	0.0104978	0.0111199	0.00798581	0.00909685	0.00944156	0.022148	0.0234546	0.020537	0.00923402	0.013992	0.00878186	0.00821745	0.00788164	0.0167436	0.0209159	0.0196287	0.00696714	0.0054753	0.00608976	0.0390669	0.0358269	0.0483053	0.0143434	0.0124055	0.0160507	0.0157627	0.0194387	0.00908287	0.00533064	0.012423	0.00497322	0.00429568	0.00681314	0.00968672	0.0223918
Israel_Healthy_36	0.00247341	0.000996629	0.0175745	0.00470886	0.00220383	0.0040171	0.0123647	0.015712	0.00175103	0.00390912	0.000980896	0.00152037	0.00365837	0.00182038	0.00205608	0.0125679	0.00992411	0.0109827	0.00199733	0.00340206	0.00369891	0.00356786	0.0100912	0.00220882	0.0316165	0.00154771	0.00148626	0.0607798	0.00415226	0.0198311	0.00765872	0.00126654	0.00119674	0.00712399	0.0416468	0.00808686	0.0214927	0.0489947	0.00359042	0.00316827	0.00439586	0.00224226	0.00147163	0.00251791	0.00728295	0.0009905	0.00201111	0.0117348	0.00441711
Israel_Healthy_35	0.00888972	0.0037887	0.0199004	0.0283684	0.0103023	0.00391483	0.00999049	0.0166384	0.00177398	0.0147311	0.00404067	0.00489655	0.0187525	0.00843835	0.00954811	0.0125951	0.00790422	0.00940405	0.00791486	0.0163986	0.0176075	0.0165463	0.00952521	0.0108147	0.00963964	0.00660852	0.00829499	0.0179975	0.0200282	0.018635	0.00643662	0.00404373	0.00462663	0.0311243	0.0339675	0.0419238	0.0170285	0.0128014	0.0135033	0.0127879	0.0171329	0.00730833	0.00397633	0.0114531	0.0063647	0.00357712	0.00566999	0.0103632	0.0184201
Israel_Healthy_34	0.00757217	0.00330804	0.0189221	0.0226635	0.00824	0.00351487	0.00887066	0.014787	0.00182983	0.0106437	0.00343984	0.00418383	0.0160096	0.00707802	0.00793592	0.0122107	0.00735226	0.00879913	0.00700429	0.011509	0.0153113	0.0185015	0.00935483	0.00909134	0.0117267	0.0058732	0.0061716	0.0294655	0.0136341	0.0173811	0.00555993	0.004359	0.00394362	0.0319261	0.0394842	0.0336468	0.019287	0.0184528	0.0109977	0.00980393	0.0121086	0.0108349	0.00393614	0.010442	0.00570811	0.00261246	0.00496236	0.00945848	0.0145642
Israel_Healthy_33	0.0104657	0.00509941	0.0180756	0.0275204	0.00946373	0.0031831	0.0102292	0.0133851	0.00176812	0.0180834	0.00907739	0.00962814	0.0385714	0.0134742	0.00966704	0.00890486	0.00718385	0.0100558	0.0102137	0.0238254	0.0286557	0.0215728	0.0113746	0.0162524	0.00944307	0.00857999	0.00905589	0.0184389	0.0210328	0.0164381	0.00731704	0.00493513	0.00605715	0.0953436	0.06252	0.0502713	0.0178743	0.0141488	0.018056	0.0156858	0.0206945	0.00756129	0.00535691	0.0236797	0.00690137	0.00769153	0.0112022	0.00952961	0.0304306
Israel_Healthy_29	0.00813928	0.00291837	0.0146614	0.0207509	0.00878862	0.00236813	0.014177	0.0122928	0.00146923	0.010372	0.00301231	0.00413222	0.0142941	0.00737344	0.00712001	0.0108874	0.00627592	0.0068079	0.00641656	0.0146985	0.0148714	0.015838	0.0102401	0.00719194	0.00648253	0.00436156	0.00556125	0.0136789	0.0161025	0.014391	0.00473524	0.00424259	0.00372322	0.0325109	0.0488196	0.0391767	0.0185228	0.00878303	0.00873369	0.00831928	0.0120375	0.00564511	0.00354336	0.00963212	0.00493421	0.00383069	0.0056011	0.00811848	0.012342
Israel_HCV_RNAminus_16	0.0178736	0.00194703	0.011002	0.011743	0.00972749	0.00304997	0.010146	0.0280081	0.00443725	0.022813	0.00410881	0.00243813	0.00974994	0.00474288	0.0145434	0.0318953	0.0194535	0.0112523	0.00771527	0.0162136	0.0110715	0.00907122	0.0141431	0.00652301	0.0114866	0.00464472	0.00951068	0.0335752	0.0313654	0.0298053	0.00777552	0.00535144	0.00376968	0.013524	0.0162765	0.0145847	0.0117895	0.0133621	0.00875025	0.00963596	0.0150569	0.00881406	0.00381155	0.00743596	0.0101971	0.00158869	0.00209357	0.0195067	0.0109825
Israel_HCV_RNAminus_29	0.0211797	0.00248397	0.00975462	0.014085	0.011837	0.00263741	0.0096893	0.0276711	0.00444359	0.029605	0.00483566	0.00297089	0.0125456	0.00564724	0.018712	0.0311037	0.0203426	0.0115797	0.00948909	0.0193575	0.014183	0.0107168	0.00832756	0.00763825	0.00757766	0.00541138	0.0115366	0.0232918	0.0427448	0.029999	0.00739883	0.00638487	0.00420594	0.0166558	0.0152289	0.0179371	0.0111907	0.00916332	0.010793	0.0110365	0.019069	0.011047	0.00390947	0.00926826	0.00967254	0.00170128	0.00302058	0.0182615	0.0127826
Israel_HCV_RNAminus_30	0.0264432	0.0033383	0.0106199	0.013458	0.030965	0.00372817	0.0137379	0.0213637	0.00450991	0.0356621	0.00543884	0.00591283	0.0193278	0.00642143	0.0209779	0.0227054	0.0156027	0.0111483	0.0132792	0.018046	0.0134629	0.0138473	0.00807107	0.012474	0.010571	0.00998714	0.0123277	0.019562	0.0420547	0.0271888	0.00760977	0.00707287	0.0056097	0.017773	0.0161342	0.0166658	0.0116724	0.0115715	0.0137565	0.0130793	0.0185116	0.0124214	0.0102759	0.0106342	0.00721158	0.00254065	0.00629771	0.0155859	0.0164837
Israel_HCV_RNAminus_31	0.0201179	0.00244152	0.00925466	0.0136264	0.0113734	0.00287394	0.0101144	0.025797	0.00406778	0.0273099	0.00568946	0.00355102	0.0142089	0.00617252	0.0173308	0.0282476	0.0178318	0.0113239	0.0100888	0.0190946	0.0140366	0.0103741	0.00911695	0.00844841	0.00816845	0.00584695	0.0110443	0.0212489	0.0399896	0.0285894	0.00711913	0.00668937	0.00458638	0.0161381	0.0146491	0.0180191	0.0105872	0.00950397	0.0110566	0.0119138	0.0189332	0.0108755	0.00486286	0.0105723	0.00899265	0.00228673	0.00329363	0.0175703	0.0119899
Israel_HCV_RNAplus_28	0.0218331	0.00220259	0.0091028	0.0146668	0.0126403	0.00276431	0.0106541	0.0276824	0.00381817	0.028313	0.00500314	0.00361276	0.0141803	0.00549207	0.0177258	0.0312265	0.0181601	0.0108408	0.00830302	0.020188	0.0133944	0.0102712	0.00855321	0.00790462	0.00828371	0.00605675	0.0116408	0.0224048	0.0362052	0.0302094	0.00751801	0.0059335	0.00449869	0.0168458	0.015485	0.0166342	0.0115294	0.00816621	0.00977589	0.0109716	0.0153968	0.00919263	0.00494576	0.00859037	0.010897	0.0018744	0.0029349	0.0202984	0.013188
Israel_HCV_NR_ 21	0.0228368	0.00196589	0.00904844	0.012483	0.0117285	0.00289094	0.011633	0.0304398	0.00444754	0.0273841	0.00413568	0.00290391	0.0123304	0.00456691	0.0155486	0.038406	0.0197195	0.0111294	0.00668642	0.0174164	0.0122115	0.00875167	0.0088059	0.00689484	0.011158	0.00518552	0.0101211	0.0292293	0.0294603	0.0340297	0.00829882	0.00598615	0.00370047	0.0147188	0.0170208	0.0134635	0.0125335	0.0111379	0.00905787	0.00948174	0.0128476	0.00853273	0.0045955	0.0072948	0.0122517	0.0010854	0.00188823	0.0227157	0.0113544
Israel_HCV_NR_ 23	0.0207358	0.00273518	0.00965614	0.0162488	0.0122206	0.00298111	0.0124035	0.0283063	0.00400737	0.0290358	0.00485541	0.00352378	0.0144983	0.00575063	0.0169177	0.0301965	0.0178418	0.0113028	0.00888077	0.0217351	0.0140438	0.0106116	0.00954115	0.00865322	0.0090277	0.006399	0.0107556	0.0220189	0.034126	0.0310048	0.00761056	0.00605841	0.0047385	0.0174431	0.0166481	0.0164843	0.0117781	0.01021	0.0107973	0.0116782	0.0162549	0.00928652	0.00542188	0.00981414	0.0103954	0.00156449	0.00295475	0.0184012	0.0134129
Israel_HCV_RNAplus_2B	0.0170645	0.00309047	0.0110833	0.0177982	0.0101044	0.00355846	0.0219334	0.0243814	0.0042557	0.0270842	0.00602684	0.0052395	0.0275875	0.00699222	0.01436	0.0210783	0.0140655	0.0123133	0.0104133	0.0232408	0.0137864	0.00969597	0.0073128	0.0111531	0.0112572	0.00838835	0.00902459	0.0197443	0.0276024	0.0416734	0.00791306	0.0106989	0.00577341	0.0199626	0.0203195	0.0176561	0.011231	0.0117962	0.0130195	0.0135966	0.0179484	0.0102295	0.0166901	0.0107364	0.00753128	0.00255501	0.00436588	0.0177362	0.0165448
Israel_HCV_SVR_ 20	0.0112034	0.0048576	0.0126493	0.0188229	0.00737838	0.00606009	0.0226316	0.0207118	0.00554849	0.0185556	0.00687987	0.00813758	0.0218216	0.00836961	0.0114285	0.0122618	0.0128685	0.0156144	0.0156617	0.0229497	0.0146251	0.00890487	0.00769552	0.0139917	0.0177497	0.0110263	0.00653425	0.0189553	0.0172689	0.0296952	0.00937088	0.00814921	0.00877901	0.0217687	0.0239213	0.0195721	0.0138351	0.0188935	0.0175278	0.0186825	0.0248801	0.0137686	0.0144235	0.0155933	0.00549058	0.00516378	0.00907137	0.0145314	0.0202236
Israel_HCV_SVR_ 25	0.0121423	0.00516977	0.0122489	0.0201753	0.00766688	0.00588875	0.0212736	0.0195547	0.00560684	0.0207593	0.00750123	0.00866807	0.0236065	0.00877514	0.0122886	0.0117526	0.0122098	0.0144344	0.016457	0.0245659	0.0156111	0.00955834	0.00736638	0.0147686	0.0163424	0.011673	0.00680372	0.0173693	0.0187346	0.0285713	0.00879192	0.00949004	0.00942716	0.0238518	0.0226972	0.0204338	0.0131831	0.0169395	0.0187068	0.019979	0.0261028	0.0149631	0.0161054	0.016319	0.00494472	0.00555428	0.00951002	0.0147305	0.0221415
Israel_HCV_SVR_ 26	0.0122892	0.00520434	0.0122302	0.0179758	0.00800427	0.00587397	0.0265872	0.0192422	0.0055513	0.0234091	0.00778222	0.00829225	0.0291443	0.00851777	0.013167	0.0109326	0.0113524	0.0129762	0.0155506	0.0237595	0.0159877	0.00996805	0.00680381	0.0151446	0.0169453	0.0129172	0.00678646	0.0168447	0.0190062	0.0355595	0.00878839	0.0113004	0.00927413	0.0247727	0.0223856	0.0195753	0.0130906	0.0158004	0.0178093	0.0194226	0.0244257	0.0147803	0.0210637	0.0148775	0.0046388	0.00381999	0.0090729	0.0145028	0.0225105
Barnaul_HCV-1	0.01375	0.00351946	0.0088851	0.00465619	0.00625769	0.00495143	0.00771205	0.0112984	0.00438089	0.0559873	0.00922924	0.00112941	0.00839071	0.00433586	0.00589125	0.0104273	0.00755608	0.00430464	0.00389338	0.00450695	0.0107413	0.00684485	0.00309584	0.00391209	0.00772161	0.00498319	0.00457616	0.0152383	0.0127799	0.0131524	0.00359488	0.00713624	0.00537036	0.0114868	0.0823651	0.039666	0.0182323	0.0067049	0.0112536	0.00717319	0.00891519	0.0120586	0.00445428	0.00471527	0.0030658	2.36e-05	0.00115351	0.0120011	0.0288424
Barnaul_HCV-2	0.00360775	0.000995128	0.00227718	0.00104765	0.00178929	0.00118856	0.00241996	0.00362011	0.00132051	0.00522184	0.00412283	0.000735103	0.00361582	0.00174789	0.0017241	0.00331434	0.00263027	0.00163242	0.00136197	0.0013133	0.00248577	0.00169436	0.000902482	0.00132419	0.00270313	0.00168572	0.00141294	0.00430454	0.00383984	0.00306376	0.0012079	0.00211288	0.00175781	0.00332523	0.00293616	0.00157297	0.0100193	0.00169628	0.00330622	0.00170774	0.00198885	0.00308777	0.00174737	0.00185811	0.000980199	1.31e-05	0.000641403	0.00325863	0.00555614
Barnaul_HCV-4	0.00552731	0.00174646	0.00349986	0.00176573	0.00273712	0.00198819	0.00365309	0.00533182	0.00190907	0.00544893	0.0018583	0.000379654	0.00359122	0.0021905	0.00215782	0.00354062	0.00340482	0.00229822	0.00190793	0.00162231	0.00460345	0.0028748	0.00144301	0.00230683	0.00436116	0.00319281	0.00180581	0.00611634	0.00389604	0.00312837	0.00182405	0.00313461	0.00276809	0.00396276	0.00452078	0.00290107	0.00351915	0.00291623	0.00617181	0.00262266	0.00281121	0.00543709	0.00264477	0.0025464	0.00119826	3.06e-06	0.000515107	0.00427384	0.0095978
Barnaul_HCV-5	0.0007606	0.000263046	0.00063469	0.000441347	0.000409042	0.000431142	0.000845638	0.00103206	0.000433361	0.00151275	0.00304236	0.000445976	0.00183723	0.000727368	0.000485141	0.000766214	0.000815917	0.000613317	0.000616967	0.000498731	0.000726	0.000480276	0.000276472	0.000513108	0.000884964	0.000536384	0.000330279	0.00098856	0.000722717	0.000791305	0.000352748	0.000898063	0.000622514	0.000953764	0.000817109	0.000597174	0.000525882	0.000635793	0.00108258	0.000634953	0.00078789	0.000943197	0.000670426	0.000603665	0.000263128	6.61e-07	0.0001243	0.000798928	0.00145865
Barnaul_HCV-6	0.00223319	0.000727236	0.0019246	0.0013486	0.00118144	0.00102028	0.00170251	0.00214585	0.000830913	0.00249232	0.000892832	0.000773649	0.00157219	0.00118691	0.00119927	0.00200218	0.00160735	0.00100337	0.00106523	0.00204426	0.00203465	0.00154015	0.000808789	0.00113383	0.0018072	0.00135607	0.000922419	0.00259978	0.00207027	0.0019933	0.000799518	0.00151348	0.0012206	0.00284165	0.0025845	0.00198525	0.00210749	0.0480161	0.0254712	0.0184035	0.014923	0.00179963	0.00133901	0.00135038	0.000728332	1.36e-05	0.00124277	0.00207844	0.00348302
Barnaul_HCV-7	0.00181272	0.000248575	0.000729203	0.000500505	0.000558361	0.000421224	0.000860058	0.00124886	0.000443133	0.00306661	0.00318799	0.000439937	0.00202555	0.000864699	0.000605498	0.000864683	0.000765497	0.000521818	0.000513167	0.000757315	0.00119749	0.00078035	0.000342009	0.000588378	0.000996121	0.000649651	0.00039491	0.00113487	0.00119726	0.000820544	0.000359709	0.000816782	0.00056897	0.000958931	0.00171102	0.000753863	0.000638706	0.000594838	0.00125924	0.000667751	0.000857486	0.00101229	0.000577376	0.000560512	0.000294119	4.66e-06	0.000220138	0.000904736	0.00159184
Barnaul_HCV-8	0.00455196	0.00088499	0.00235714	0.00141197	0.00215988	0.00127641	0.00331413	0.598415	0.0846625	0.0321927	0.00344923	0.000280704	0.00244781	0.00150421	0.00242565	0.00405559	0.00377505	0.00211244	0.00217469	0.00189094	0.0028195	0.00193455	0.00105282	0.00318653	0.00576034	0.00264297	0.00206767	0.00480731	0.00437062	0.00363357	0.00164224	0.00263954	0.0020033	0.00299682	0.00292244	0.0023932	0.00234548	0.00218558	0.00406709	0.00245999	0.00326579	0.00421006	0.00240527	0.00219318	0.00125263	5.92e-06	0.000391045	0.00327981	0.00504861
Barnaul_HCV-9	0.00463889	0.00158992	0.00393212	0.0023083	0.00261039	0.00279752	0.00430909	0.00497666	0.00195765	0.00534363	0.00270538	0.000522841	0.00370644	0.00212146	0.00233104	0.00395555	0.00361141	0.0023686	0.00214367	0.00229475	0.00398088	0.0029886	0.00157664	0.00239666	0.00399001	0.00292136	0.00172614	0.00541302	0.00437959	0.00387411	0.00176313	0.00569399	0.00311749	0.00502894	0.00470525	0.00414309	0.00312022	0.00286006	0.00517425	0.00281686	0.00350538	0.0041085	0.00256631	0.00264208	0.0013421	1.57e-05	0.000694049	0.00393008	0.00784362
Barnaul_Healthy-1	0.0315341	0.00625427	0.0193247	0.0140377	0.0123258	0.00726102	0.0124263	0.0192304	0.00646222	0.0271712	0.00688744	0.00313579	0.0128075	0.0084091	0.0124005	0.0239935	0.0163303	0.00808808	0.00990017	0.0124724	0.0180769	0.0157484	0.00911909	0.00977709	0.0127458	0.00884247	0.00997078	0.0280745	0.0247597	0.0223218	0.00711516	0.0157488	0.00923672	0.0276378	0.0238464	0.0189806	0.0191703	0.0104931	0.0155054	0.0105528	0.0150635	0.0151157	0.007462	0.010254	0.00891233	0.000169461	0.00424189	0.0244509	0.0292431
Barnaul_Healthy-2	0.0346412	0.00405426	0.0142371	0.00988617	0.0102173	0.00409469	0.00831927	0.0173502	0.00458747	0.0222621	0.00453241	0.00165864	0.00890397	0.00562572	0.0107238	0.0213673	0.0158594	0.0399073	0.0103602	0.0132178	0.0134768	0.0119405	0.00687191	0.0055401	0.00948823	0.00624369	0.00892895	0.0247901	0.0244051	0.0202817	0.00596131	0.0110097	0.00570395	0.0192609	0.0151749	0.0125717	0.0115951	0.00758593	0.0119349	0.0102413	0.0127011	0.0122765	0.00479363	0.00730039	0.00875101	4e-05	0.00211515	0.0202878	0.0239679
Barnaul_Healthy-3	0.0327357	0.00753127	0.0234513	0.0152292	0.0128825	0.00616513	0.0110152	0.0185412	0.00602866	0.0237158	0.00665486	0.00546364	0.0139272	0.00860219	0.0117414	0.0228443	0.0161505	0.00902263	0.0114919	0.0134412	0.0202421	0.0179742	0.0100657	0.00868352	0.013205	0.00985443	0.0104421	0.0296409	0.0253235	0.0215081	0.00696778	0.0146655	0.00846762	0.0283599	0.0246087	0.0191154	0.0183093	0.0107081	0.0173327	0.0116414	0.0152205	0.0156493	0.00697981	0.0104318	0.00979281	0.000163129	0.00944002	0.0238215	0.0370323
Barnaul_Healthy-5	0.0331936	0.00646813	0.0210819	0.0133775	0.0119538	0.00546847	0.0109415	0.0197461	0.00623248	0.0272247	0.0060283	0.00206097	0.0110484	0.00732977	0.0129671	0.0238957	0.0173752	0.0191413	0.0187074	0.0515673	0.0173432	0.0139553	0.00667313	0.00736407	0.0180802	0.00802163	0.0109196	0.029767	0.0286346	0.0255111	0.0070353	0.0229217	0.00819443	0.0243912	0.0200321	0.0167415	0.0160312	0.0103186	0.0141195	0.0110301	0.0157133	0.0241266	0.00656501	0.00901292	0.00796624	5.49e-05	0.0027719	0.0241556	0.0262768
Barnaul_Healthy-6	0.0236483	0.00739819	0.0293472	0.0197686	0.0136552	0.00606401	0.00938728	0.0144976	0.00614428	0.0195535	0.00576727	0.00524438	0.0165325	0.0100723	0.0110467	0.0208941	0.0132685	0.00657846	0.00836682	0.00990739	0.0226779	0.0221892	0.0104072	0.00914201	0.0120046	0.00881773	0.0099421	0.0272362	0.0232558	0.0195247	0.00579136	0.0139867	0.0080434	0.0375426	0.0295264	0.0257282	0.0210243	0.0127115	0.0193331	0.0129254	0.0157904	0.0117744	0.00555773	0.00904953	0.00654756	0.000160123	0.00775707	0.0231252	0.052551
Barnaul_Healthy-7	0.0312681	0.00405376	0.0165382	0.0132708	0.0109669	0.00492605	0.0100897	0.0174656	0.00531271	0.0232247	0.00579207	0.00123458	0.0101666	0.0069496	0.0112225	0.0219346	0.0184439	0.00804978	0.0107737	0.0688583	0.0141872	0.0114439	0.00577397	0.00664966	0.00962959	0.00720681	0.00936622	0.0256329	0.0239285	0.0219776	0.0061398	0.0124588	0.00623633	0.0213483	0.0172078	0.0143424	0.0118807	0.008469	0.0127924	0.0100707	0.0144326	0.0430055	0.00631841	0.00758825	0.00778071	4.27e-05	0.00127064	0.0190417	0.0218005
Barnaul_Healthy-8	0.0321016	0.00719752	0.0242721	0.016908	0.013414	0.00600884	0.0111964	0.0195917	0.00558444	0.0216829	0.00666522	0.0052295	0.0145967	0.0127315	0.0117412	0.0218698	0.0162265	0.00815315	0.00907096	0.0141444	0.065144	0.0334113	0.0135912	0.0101434	0.0124592	0.00906794	0.0101023	0.0293286	0.0251743	0.0216734	0.00713027	0.0138811	0.00855293	0.0345764	0.031966	0.0249727	0.0230191	0.0126281	0.0172745	0.0199697	0.0175043	0.0159218	0.00684542	0.0103892	0.00894069	0.000212041	0.00867654	0.024045	0.0382532
Barnaul_Healthy-9	0.0325321	0.00444177	0.0147331	0.0111858	0.0107989	0.00589464	0.0119995	0.0207237	0.0062782	0.0274457	0.0067286	0.0030491	0.0103418	0.00696122	0.0118714	0.0238575	0.0176369	0.0083879	0.0121841	1.76047	0.0148581	0.0119032	0.00785671	0.00729627	0.01302	0.00791714	0.00925184	0.0278129	0.0256767	0.0234391	0.00737253	0.0143752	0.00820759	0.0200512	0.0177665	0.0141282	0.0143877	0.00979578	0.0136497	0.0105151	0.0165567	0.0158246	0.00657263	0.00858708	0.00870623	0.000132278	0.00398704	0.024392	0.0251532
[truncated: 53 more columns]

## Sheet: HCV_P3_test
sample	HCV_NS3_1-50	HCV_NS3_11-60	HCV_NS3_21_70	HCV_NS3_31_80	HCV_NS3_41-90	HCV_NS3_51-100	HCV_NS3_61-110	HCV_NS3_71-120	HCV_NS3_81-130	HCV_NS3_91-140	HCV_NS3_101-150	HCV_NS3_111-160	HCV_NS3_121-170	HCV_NS3_131_180	HCV_NS3_141-190	HCV_NS3_151-200	HCV_NS3_161-210	HCV_NS3_171-220	HCV_NS3_181-230	HCV_NS3_191-240	HCV_NS3_201_250	HCV_NS3_211_260	HCV_NS3_221_270	HCV_NS3_231-280	HCV_NS3_241-290	HCV_NS3_251-300	HCV_NS3_261-310	HCV_NS3_271-320	HCV_NS3_281-330	HCV_NS3_291_340	HCV_NS3_301-350	HCV_NS3_311-360	HCV_NS3_321-370	HCV_NS3_331_380	HCV_NS3_341_390	HCV_NS3_351-400	HCV_NS3_361_410	HCV_NS3_371-420	HCV_NS3_381-430	HCV_NS3_391_440	HCV_NS3_401-450	HCV_NS3_411-460	HCV_NS3_421-470	HCV_NS3_431-480	HCV_NS3_441_490	HCV_NS3_451-500	HCV_NS3_461-510	HCV_NS3_481-530	HCV_NS3_491-540
Israel_HCV_RNAminus_14	0.0102504	0.00397541	0.0275172	0.0453287	0.0140659	0.00352348	0.0101222	0.0234514	0.00196452	0.0178178	0.00347732	0.00248804	0.0116419	0.0057547	0.00909606	0.0122486	0.0086338	0.00855143	0.00763068	0.0106488	0.0118172	0.0105675	0.00563149	0.00716174	0.00692131	0.00655199	0.0123418	0.0273934	0.0204958	0.0177035	0.00575335	0.00392051	0.00408749	0.0229989	0.020799	0.0223021	0.0103742	0.010488	0.0147449	0.0170393	0.0129845	0.0089786	0.00308231	0.00832851	0.00565667	0.00174966	0.0025957	0.0118392	0.0436421
Israel_HCV_RNAplus_04	0.00939879	0.00266565	0.0173192	0.029569	0.0100049	0.00276865	0.00921122	0.0165137	0.00163018	0.0393451	0.00525059	0.00392235	0.0135946	0.00502905	0.00822275	0.0130791	0.00954216	0.00918967	0.00738312	0.0140931	0.00964251	0.00946585	0.00541252	0.0126376	0.00958828	0.00587182	0.00720303	0.020914	0.0207957	0.0219761	0.00578019	0.00607351	0.00581925	0.0263387	0.354314	0.02038	0.0110203	0.0114129	0.0117173	0.0146548	0.0148401	0.00788472	0.00375135	0.0494201	0.00559553	0.00189642	0.00273758	0.0108316	0.016203
Israel_HCV_NR_15	0.00858551	0.00465315	0.0202478	0.035799	0.010906	0.00382992	0.0118922	0.0150988	0.00196072	0.0123825	0.00497338	0.00620982	0.0194525	0.00794514	0.00988376	0.0104639	0.00969469	0.0115117	0.0112914	0.0157139	0.0168488	0.0154233	0.00791261	0.0128808	0.0106975	0.00771587	0.00754674	0.0144206	0.0170006	0.0184409	0.00617227	0.00573097	0.00631331	0.0276017	0.0261801	0.0420247	0.0125288	0.0136705	0.0178867	0.0202342	0.0199249	0.00891735	0.00798503	0.0142664	0.00456214	0.00455693	0.0067598	0.00867419	0.0236154
Israel_HCV_NR_17	0.0109613	0.00407067	0.0185693	0.0311228	0.00889668	0.0040043	0.0125273	0.0183315	0.00316614	0.0303797	0.00690397	0.00708183	0.0220559	0.00761846	0.0113488	0.0116362	0.00984833	0.0210509	0.0171159	0.0217255	0.0780973	0.0265107	0.0133755	0.0245539	0.0330504	0.00797489	0.007248	0.0156092	0.0189489	0.0195523	0.00725546	0.00611334	0.00571194	0.0224532	0.0226122	0.0249847	0.0115302	0.0144106	0.0169346	0.017389	0.0197325	0.00949433	0.0081374	0.0150188	0.00484326	0.00507627	0.00799243	0.010746	0.0229364
Israel_Healthy_46	0.00965091	0.0037135	0.0147937	0.0263962	0.00797563	0.00396761	0.0132681	0.0180297	0.00266472	0.0137392	0.00547935	0.00712523	0.0198888	0.00849899	0.0104603	0.00953132	0.00972673	0.0142745	0.0127326	0.020282	0.0164088	0.0124334	0.00808314	0.0130199	0.0107296	0.00775462	0.00761557	0.0155358	0.0174106	0.0191995	0.00639964	0.0059625	0.00555183	0.0251179	0.0280538	0.0332674	0.0137775	0.0143181	0.0161297	0.0165331	0.0204732	0.00918164	0.00786928	0.016683	0.00556326	0.00501342	0.00858028	0.00937392	0.0192983
Israel_Healthy_32	0.00893145	0.00433791	0.0207629	0.0244698	0.00835986	0.00379788	0.0107001	0.0152116	0.00184127	0.011194	0.00340182	0.0111524	0.0173881	0.0103192	0.00743266	0.0114851	0.0077306	0.0102352	0.00750588	0.0186337	0.0173383	0.0148508	0.0107647	0.00956421	0.0141269	0.005778	0.00770746	0.021811	0.0176299	0.0184286	0.00686667	0.0037145	0.00440767	0.0272447	0.03907	0.0370304	0.0208171	0.019635	0.0133751	0.0128521	0.0195946	0.00743597	0.00407929	0.0110807	0.00660285	0.00928516	0.0150536	0.0110959	0.0217471
Israel_Healthy_31	0.0113367	0.00252221	0.0123499	0.014009	0.00752589	0.00377551	0.0108919	0.0216167	0.00237038	0.0194986	0.00337275	0.00523434	0.0147002	0.00514219	0.00912914	0.0190236	0.0114774	0.0116335	0.00780408	0.0138647	0.0102682	0.00914357	0.0139326	0.00841465	0.0129832	0.00561928	0.0069984	0.0307378	0.0193711	0.030261	0.00805861	0.00333733	0.00433875	0.0233779	0.0273351	0.0155893	0.0138121	0.0224028	0.00899769	0.00962013	0.0122032	0.00712688	0.00464091	0.0078811	0.00807014	0.00372043	0.00536913	0.0152132	0.0115968
Israel_Healthy_30	0.0097095	0.00399867	0.0240867	0.0307686	0.0119278	0.00499773	0.0092899	0.0286197	0.00194653	0.0125843	0.00357397	0.00401708	0.0199421	0.00971849	0.00845843	0.0156655	0.00770689	0.0109983	0.00818812	0.0135222	0.0223653	0.021144	0.0126018	0.0115066	0.00939935	0.00697415	0.00727578	0.0233471	0.0156154	0.019275	0.00559403	0.00441582	0.00424548	0.0465237	0.116049	0.0660981	0.0290855	0.0140031	0.0134456	0.0107906	0.0144453	0.00671717	0.00387891	0.0111477	0.0067812	0.00296815	0.00392426	0.0235985	0.0168984
Israel_HCV_RNAplus_24	0.0167732	0.00174065	0.010657	0.0112298	0.00951948	0.00307874	0.0133921	0.0320047	0.00462763	0.0231611	0.00350708	0.00277121	0.0114148	0.00422642	0.0130582	0.0380822	0.0202348	0.0119967	0.00613315	0.0151734	0.0102448	0.0074238	0.00925197	0.00647019	0.0143498	0.00481096	0.008061	0.0380058	0.0250367	0.0343116	0.00858884	0.00463853	0.00337083	0.0130091	0.0180835	0.0118568	0.0131871	0.014894	0.0081271	0.00838452	0.01151	0.00750599	0.00431636	0.00635034	0.0121042	0.00107122	0.00232986	0.022939	0.00981116
Israel_HCV_SVR_ 19	0.00851366	0.00356043	0.0121554	0.0144782	0.00565022	0.00594111	0.0210242	0.0199367	0.00555016	0.0145528	0.00535136	0.00586406	0.0169951	0.00638407	0.00871785	0.0123346	0.0126834	0.0152747	0.0114528	0.017641	0.0111984	0.00680684	0.00741243	0.0103761	0.0347728	0.00809853	0.00490448	0.0381674	0.0135882	0.028011	0.00901862	0.00671517	0.00646873	0.0163828	0.0225597	0.0145114	0.0134009	0.0380765	0.0131243	0.0143095	0.0178589	0.0105764	0.0108669	0.0118173	0.00519925	0.00408224	0.00679334	0.0146103	0.0156761
Barnaul_HCV-3	0.0450354	0.00314966	0.00842641	0.00481505	0.00942451	0.00352542	0.00970082	0.0159613	0.00391258	0.0202239	0.00532795	0.00126937	0.00755901	0.00465705	0.00613196	0.0129727	0.0117532	0.00512826	0.00383764	0.00579878	0.0114466	0.00748881	0.00398124	0.00559996	0.0105454	0.0299123	0.0145613	0.0325786	0.0281661	0.0131246	0.00439989	0.00790072	0.00512873	0.010058	0.0106156	0.00754706	0.0102998	0.00615134	0.00952081	0.00531464	0.0070114	0.0107384	0.00519826	0.00507168	0.00549494	2.88e-05	0.00184704	0.0163349	0.0149912
Barnaul_HCV-10	0.00930051	0.00277551	0.00568651	0.00330433	0.00500393	0.00418862	0.00792205	0.0107804	0.00387493	0.0737722	0.0265625	0.00466708	0.0191232	0.00755958	0.0061538	0.00820366	0.00854515	0.00552719	0.00478941	0.00439349	0.00643902	0.00546023	0.00250838	0.00492254	0.00854388	0.00549284	0.00356917	0.00994638	0.00917229	0.00788129	0.00391399	0.00715464	0.00576788	0.00713346	0.0216241	0.00534733	0.00605982	0.0058939	0.00980039	0.005715	0.00784622	0.0104555	0.00651954	0.00558252	0.0027972	2.92e-05	0.00161474	0.00872126	0.0130344
Barnaul_Healthy-4	0.0351818	0.00522165	0.0183029	0.0137548	0.012319	0.00609182	0.0127933	0.0220915	0.00614485	0.0589381	0.00951276	0.00423598	0.0121277	0.00756298	0.0136252	0.0263871	0.0181019	0.00814317	0.0128338	0.0148749	0.0161592	0.0148276	0.0126808	0.00814852	0.0132251	0.00852408	0.0107037	0.0307343	0.0298532	0.0262494	0.00795377	0.0159872	0.00921277	0.0248584	0.0216286	0.0179669	0.0164721	0.0109195	0.0142851	0.0111303	0.0171056	0.0162692	0.00686768	0.00886252	0.00900685	0.000206595	0.00495478	0.0257817	0.0264375
Barnaul_Healthy-10	0.0288251	0.00534847	0.0178707	0.0164759	0.0113266	0.00576956	0.0110644	0.0172503	0.00909147	0.0281636	0.00734993	0.00306373	0.0130404	0.0089513	0.0110597	0.0255628	0.0180152	0.00785653	0.0119716	0.0131743	0.0147505	0.0147491	0.00764897	0.00818905	0.0112483	0.00801197	0.00760016	0.02552	0.0208461	0.0216587	0.00645051	0.0138781	0.00788103	0.0299803	0.0258013	0.0204636	0.0175205	0.0141063	0.0233531	0.0173283	0.0190068	0.0132899	0.00703478	0.00884796	0.00746763	0.000431032	0.00371159	0.0194687	0.0247458
[truncated: 53 more columns]

## Sheet: HCV_P8_train
sample	CORE_1-15	CORE_1-18	CORE_6-20	CORE_11-28	CORE_11-25	CORE_16_30	CORE_21_35	CORE_26_40	CORE_31_45	CORE_36_50	CORE_41-55	CORE_46-60	CORE_51-65	CORE_56-70	CORE_61_75	CORE_66_80	CORE_71_85	CORE_76_90	CORE_81_95	CORE_86_100	CORE_91-105	CORE_96-110	CORE_101_115	CORE_106-120	CORE_111-125	CORE_116-130	NS3_DOMAIN-1	NS3_DOMAIN_4	NS3_DOMAIN-5	NS3_DOMAIN-6	NS3_DOMAIN_7	NS3_DOMAIN-8	NS3_DOMAIN_9	NS3_DOMAIN_10	NS3_DOMAIN-11	NS3_DOMAIN_12	NS3_DOMAIN-13	NS3_DOMAIN_14	NS3_DOMAIN-15	NS3_DOMAIN-16	NS3_DOMAIN-17	NS3_DOMAIN-18	NS3_DOMAIN-19	E2_EP-I	E2_EP-II	E2_HVRI	E2_HVRI-NEW	E2_EP-II-NEW	HCV_E2_1_20
Israel_HCV_RNAminus_1	0.000480447	4.27e-05	0	0.0162923	0.0104262	0.0546148	0.00683753	0.0107122	0.00367928	0.00846033	0.00778721	0.00156409	0.00280474	0.00324681	0.0112336	0.0142345	0.0140111	0.0281628	0.0142952	0.0128597	0.0751105	0.0306806	0.0169808	0.0278367	0.00366028	0.000153676	0.00957002	0.0237843	0.00219626	0.0163603	0.0218968	0.0285383	0.00643717	0.0267452	0.00176479	0.0602903	0.000505502	0.0111771	0.00745643	0.0471326	0.0422597	0.0342472	0.0009397	0.0390978	0.0271867	0.0135982	0.147288	0.054291	0.0527368
Israel_HCV_RNAminus_10	0.00124164	0.000174315	0	0.0306808	0.0203382	1.55857	1.33152	0.33401	0.868685	0.104554	0.0137258	0.00319594	0.0102333	0.00642577	0.0301096	0.0293358	0.02355	0.0415237	0.0262096	0.0224007	0.0859091	0.0350799	0.0303201	0.0428513	0.00620385	0.000392215	0.00986243	0.0345962	0.00398132	0.0521813	0.0290917	0.0386756	0.0107166	0.0491993	0.00257906	0.073491	0.000466543	0.0151446	0.0081607	0.0594935	0.0828464	0.0561614	0.000994394	0.066251	0.0322913	0.0189568	0.0217858	0.0637767	0.0224388
Israel_HCV_RNAplus_02	0.000975722	9.21e-05	3.97e-05	0.0306618	0.0203816	0.633414	1.6856	2.78789	1.94516	0.140005	0.0113101	0.00326121	0.00692676	0.00642402	0.0209394	0.0367862	0.0389232	0.0418403	0.033004	0.0232706	0.105264	0.0470311	0.0312156	0.0421022	0.00705335	0.000155613	0.0240674	0.0345057	0.00402427	0.0414116	0.0344188	0.0627147	0.00621947	0.0661163	0.00177328	0.0755438	0.000319614	0.0138337	0.00339826	0.081011	0.076386	0.0499924	0.00252364	0.178789	0.222992	0.14005	0.0823259	0.563361	0.0373693
Israel_HCV_RNAplus_07	0.00105489	0.000151768	1.65e-05	0.0783836	0.0315074	6.7783	3.65099	3.54857	3.54196	0.447029	0.010384	0.00377227	0.0340687	0.00744861	0.0253477	0.282461	0.671893	0.333715	0.133446	0.131924	0.0868898	0.0567329	0.153051	0.0294223	0.00765948	0.000228769	0.0075778	0.0381834	0.00432336	0.0440626	0.0409231	0.0756752	0.00771011	0.0484885	0.00277321	0.0849258	0.000724388	0.0153838	0.00271091	0.116993	0.07761	0.0479455	0.00162101	0.119834	0.0222122	0.0560352	0.0297228	0.0596491	0.0267037
Israel_HCV_RNAplus_13	0.00111736	0.000135234	4.47e-05	0.177789	0.0211901	7.15617	3.18331	3.18525	3.45307	0.453956	0.00917665	0.0036622	0.00686658	0.00849385	0.173178	1.07562	2.73465	0.235569	0.126649	0.0512439	0.0772024	0.0541206	0.0304632	0.0253204	0.00784152	0.000166648	0.0110055	0.0356674	0.00498427	0.0715847	0.0410821	0.100726	0.00728006	0.0436516	0.0025658	0.0916666	0.000408056	0.0159077	0.00217658	0.109885	0.0622933	0.0444146	0.00193822	0.144713	0.0223792	0.050003	0.156847	0.072369	0.0473984
Israel_HCV_RNAplus_18	0.000980054	0.000110482	0	0.0349781	0.0318429	2.06641	3.28409	2.73693	2.47872	1.07033	0.0124911	0.00287115	0.0191928	0.004855	0.0493795	1.43923	2.29753	0.606744	0.481108	0.52228	0.204946	0.0459833	0.648544	0.0450999	0.00520862	7.08e-05	0.00859759	0.0256912	0.00294342	0.0324919	0.025582	0.044954	0.00653807	0.0286296	0.00152538	0.0529022	0.000200461	0.00901958	0.00409334	0.0640252	0.0828111	0.0550803	0.00132574	0.0996097	0.0314614	0.0182018	0.0226912	0.0792908	0.0366565
Israel_HCV_NR_06	0.00106475	0.000108669	6.96e-06	0.0308445	0.0174311	0.594217	1.00668	3.70448	5.55788	1.42434	0.0108176	0.00295942	0.00706792	0.00633855	0.0173215	0.035132	0.028104	0.0520723	0.0396623	0.0197407	0.105609	0.0479005	0.0298993	0.0256202	0.00723134	8.53e-05	0.0209928	0.0353957	0.0046277	0.0527618	0.0405027	0.0676298	0.00837101	0.0674011	0.00213719	0.0949158	0.000304876	0.0160341	0.0025709	0.0836199	0.0652915	0.0471078	0.00180592	0.107878	0.233434	0.0318914	0.136109	0.52717	0.0371608
Israel_HCV_NR_09	0.00106866	8.19e-05	2.4e-05	0.0397036	0.0232317	0.120725	0.823808	2.29357	1.78628	0.0196621	0.0183019	0.0042442	0.00821189	0.00809742	0.0230257	0.0388322	0.0244906	0.058698	0.0389201	0.0213706	0.0705674	0.051134	0.0324801	0.0358289	0.00741666	0.000180615	0.0141166	0.0450298	0.0207858	0.0358702	0.048201	0.0442683	0.00950577	0.0599873	0.00193987	0.107329	0.000482526	0.0174517	0.0029216	0.0801985	0.0970331	0.0764008	0.00143641	0.089752	0.0238188	0.0351961	0.0306487	0.0694079	0.0254598
Israel_HCV_NR_12	0.000764425	0.000116703	0	0.0820335	0.0159337	7.35389	0.964347	0.901175	0.376946	1.10692	0.0151225	0.00299997	0.013136	0.00664159	0.0429249	0.506571	1.04128	0.400793	3.19013	1.14528	0.342827	0.162545	0.656189	0.0248664	0.00590255	8.82e-05	0.0100617	0.0302175	0.00526827	0.0409921	0.030433	0.0943257	0.00479162	0.119118	0.00165318	0.0726996	0.000396897	0.011455	0.00180489	0.0761071	0.0661316	0.0390887	0.00155726	0.10315	0.0200884	0.0525452	0.0250531	0.0666988	0.0233191
Israel_HCV_SVR_01	0.000489551	0.00028309	5.95e-05	0.0130523	0.021245	0.0503872	0.180231	0.621318	0.151056	0.0117899	0.0192574	0.00132466	0.00286738	0.0024618	0.0143797	0.0894825	0.17759	0.0314549	0.0142833	0.0249986	0.0913934	0.0184719	0.0239221	0.0801459	0.00293131	6.05e-05	0.0173501	0.0191044	0.00212511	0.0398954	0.0196027	0.0292574	0.0118623	0.0229196	0.00119687	0.042065	0.000274959	0.00853419	0.0111662	0.03325	0.057043	0.0492455	0.00100888	0.0407549	0.0871717	0.14365	0.0112978	0.0868607	0.0176687
Israel_HCV_SVR_05	0.000878453	0.000206559	5.82e-05	0.0256884	0.0152148	0.110739	0.0178921	0.441556	0.620639	0.0145494	0.0498644	0.00274765	0.0050636	0.00591055	0.0150216	0.0263523	0.0232961	0.0759371	0.0300498	0.0188545	0.111056	0.0327187	0.0276253	0.0248961	0.00627613	8.61e-05	0.017313	0.0289527	0.00396207	0.0611052	0.0421893	0.0791496	0.0138889	0.0544687	0.00164159	0.0977031	0.000703499	0.0187991	0.00359395	0.0670128	0.0669674	0.0704432	0.00350016	0.0713735	0.0352813	0.0423899	0.0439188	0.0910379	0.0300721
Israel_HCV_SVR_08	0.000644452	6.33e-05	7.52e-05	0.0272178	0.0161394	2.04614	6.6154	2.71278	3.09139	0.80021	0.0335909	0.00289302	0.00506847	0.00678723	0.0203273	0.0278883	0.0529121	0.102883	0.0422261	0.0171535	0.0719041	0.0398363	0.0243014	0.0214325	0.00638679	0.000152061	0.0131188	0.0483159	0.00342295	0.0571492	0.0356216	0.0743001	0.0071396	0.0594099	0.00203589	0.0723842	0.000352223	0.0126821	0.00233422	0.0835381	0.0562118	0.042997	0.00615992	0.110129	0.0231163	0.0672736	0.0833847	0.0740095	0.0289439
Israel_HCV_SVR_30	0.000938873	6.1e-05	6.45e-05	0.0270562	0.0145135	0.317782	0.152357	1.0611	1.92507	0.0218609	0.031572	0.00289212	0.00651459	0.00671482	0.0154825	0.0826311	0.0593296	0.0646436	0.0913645	0.0151623	0.0714582	0.0417856	0.0233465	0.0232134	0.00685114	0.000151163	0.0143578	0.0359766	0.00370901	0.0431722	0.0336087	0.0877203	0.00655865	0.0403725	0.00186106	0.0796289	0.000525966	0.015568	0.00176081	0.0748502	0.0607498	0.0474436	0.00180151	0.0964901	0.0243582	0.101206	0.0251755	0.0695855	0.0183835
Israel_Healthy_49	0.000879479	6.56e-05	2.41e-05	0.0199682	0.0147924	0.0334575	0.00864958	0.0836644	0.0045785	0.014274	0.151544	0.00260048	0.0042223	0.00409725	0.0137088	0.0196053	0.0135942	0.0344349	0.0160772	0.0166857	0.054751	0.0252469	0.0213044	0.0323858	0.00551866	0.000141922	0.00897946	0.026725	0.00268109	0.0174614	0.0250488	0.129743	0.00849529	0.130919	0.0010063	0.0686587	0.000263444	0.350129	0.00281175	0.0481806	0.0653533	0.0493278	0.000889371	0.0423322	0.0250805	0.0204546	0.0169407	0.0576198	0.0160704
Israel_Healthy_48	0.000659573	7.6e-05	2.7e-05	0.0140542	0.0112113	0.0213885	0.102987	0.0828033	0.00356184	0.0109592	0.157806	0.0013802	0.00279192	0.00293585	0.0109902	0.0150217	0.00879413	0.0281546	0.0103478	0.0106513	0.0367698	0.0197608	0.0178639	0.0300207	0.00325217	9.09e-05	0.00539357	0.0175209	0.0019424	0.011982	0.0188259	0.113759	0.00852489	0.0233617	0.000530599	0.0420818	0.000201834	0.00857036	0.00389184	0.0340689	0.0477814	0.0346527	0.000967538	0.0296865	0.0203137	0.018509	0.0120231	0.035132	0.012015
Israel_Healthy_47	0.00109767	2.94e-05	3.89e-05	0.0285896	0.0151138	0.0481479	0.00956389	0.0192607	0.00700587	0.0122196	0.0154521	0.00321215	0.00589686	0.00631066	0.0148397	0.0278651	0.0168866	0.0381964	0.025546	0.0138656	0.0732012	0.0346006	0.0220014	0.0240253	0.00632583	0.000104313	0.00874138	0.0391114	0.00400354	0.0270673	0.0309386	0.0341789	0.00638438	0.049517	0.00138732	0.0732641	0.000246469	0.0138154	0.00178401	0.0531791	0.0615618	0.0449388	0.00113568	0.0609928	0.0133439	0.0226438	0.0210791	0.0479106	0.0162215
Israel_Healthy_45	0.000970344	0.000185067	0	0.0281486	0.0177709	0.0724387	0.00921453	0.0191413	0.00653338	0.0131059	0.0136452	0.00353394	0.00635505	0.00672282	0.0168213	0.0279784	0.0209608	0.043343	0.0286815	0.0167752	0.0645044	0.0353038	0.0252999	0.0237706	0.00758994	9.88e-05	0.0122928	0.0417522	0.00491708	0.0450584	0.0403443	0.0638401	0.00962985	0.0500786	0.00279133	0.106969	0.000688553	0.0203601	0.00198888	0.0860156	0.0648778	0.0503705	0.00198348	0.0805715	0.0220472	0.0247912	0.0264451	0.0592162	0.0175047
Israel_Healthy_44	0.00031162	3.79e-05	0	0.0168005	0.00671785	0.0348348	0.00480849	0.0112511	0.00294429	0.00502267	0.00566259	0.00270447	0.00271974	0.00302996	0.00629423	0.0124753	0.0104806	0.031186	0.0123965	0.00694848	0.020176	0.0153275	0.0105273	0.0106975	0.00369386	5.5e-05	0.00274349	0.0372331	0.001875	0.0160404	0.0182	0.0203629	0.00456768	0.0226097	0.000628544	0.103739	0.00011401	0.00932834	0.00124162	0.031574	0.0299377	0.0218996	0.00107338	0.0326831	0.00768672	0.012773	0.0107049	0.0207772	0.00689342
Israel_Healthy_43	0.00111973	6.32e-05	6.09e-05	0.0273604	0.0164152	0.0433423	0.00934093	0.0230946	0.00815629	0.0129025	0.0148634	0.00284175	0.00572843	0.00730989	0.0160992	0.0271592	0.0182103	0.0782525	0.0305972	0.0183962	0.0679964	0.0374654	0.0238328	0.0248494	0.00669896	1.09e-06	0.00987302	0.0358387	0.00560038	0.0379047	0.0461237	0.0548239	0.0167072	0.0562142	0.00165631	0.10672	0.000668219	0.0201578	0.00356061	0.0753816	0.0675627	0.0580566	0.00113244	0.0825451	0.0254838	0.0436255	0.0306038	0.0673823	0.0200116
Israel_Healthy_42	0.000907438	0.000328595	0	0.0358316	0.0196721	0.0508695	0.0126882	0.0206749	0.00882199	0.0152838	0.0120891	0.00345721	0.00695215	0.00826032	0.0187101	0.0323226	0.0232328	0.0544317	0.0362967	0.0229663	0.0967172	0.0427911	0.0307885	0.0280237	0.00686717	0.000313084	0.0202673	0.045046	0.0056146	0.0448443	0.058364	0.0708612	0.016184	0.0737971	0.00269209	0.143244	0.00104775	0.0281418	0.00407853	0.112731	0.078964	0.0669967	0.00230813	0.506822	0.0399408	0.0337827	0.0308921	0.103053	0.0211706
Israel_Healthy_40	0.00109457	0.000157893	2.5e-06	0.0320012	0.0201374	0.0542454	0.0135943	0.0142614	0.00666387	0.0182037	0.0134981	0.00310363	0.00668896	0.00654495	0.0207815	0.0299566	0.0174141	0.0369248	0.0261537	0.0191052	0.0655845	0.0348834	0.0337937	0.053604	0.00724466	7.57e-05	0.0135206	0.0382953	0.00401256	0.0393353	0.0348102	0.0276527	0.00923627	0.047283	0.00141608	0.0855804	0.000239349	0.019466	0.00375626	0.0637596	0.0897854	0.0705387	0.000856899	0.0582145	0.0301818	0.0191878	0.0210886	0.0602657	0.0216608
Israel_Healthy_39	0.00149208	9.47e-05	4.85e-05	0.0352344	0.0240303	0.0676245	0.0145076	0.0195065	0.00879204	0.018863	0.0137251	0.00335262	0.00641966	0.00763952	0.0215112	0.0316761	0.0213383	0.0616618	0.0308324	0.0232434	0.123424	0.0445357	0.034455	0.0414945	0.00718914	9.03e-05	0.0217628	0.0407369	0.00421638	0.0991866	0.0521438	0.0399012	0.0118274	0.0825061	0.00164862	0.127642	0.000493951	0.0177974	0.00415457	0.089982	0.097201	0.11965	0.00151081	0.0765982	0.0377366	0.0419768	0.0377318	0.104011	0.0244171
Israel_Healthy_38	0.00166428	6.26e-05	1.42e-05	0.0447202	0.0260067	0.0591354	0.0126313	0.0216397	0.0115731	0.0208761	0.0168476	0.00448592	0.00852569	0.00872189	0.0245179	0.0409692	0.0250633	0.0555261	0.0390241	0.0214953	0.0724229	0.0590908	0.0358153	0.0399775	0.00834399	5.89e-05	0.0101465	0.0481478	0.00534634	0.0373956	0.0557546	0.0457676	0.00730028	0.0950245	0.00168293	0.143631	0.000173591	0.0163623	0.00245277	0.102796	0.0990901	0.182902	0.00140286	0.0865925	0.0205052	0.042996	0.0476965	0.0613963	0.0228995
Israel_Healthy_37	0.000878258	0.000158555	0	0.037464	0.0190377	0.0505279	0.0128623	0.0216978	0.0085655	0.0166155	0.010573	0.00326108	0.00628853	0.00788273	0.0205116	0.0354968	0.0210457	0.0640455	0.0312328	0.0194831	0.0625204	0.0621224	0.0282681	0.0318662	0.00758285	0.000228237	0.00941884	0.046216	0.00449276	0.0427252	0.0462665	0.0758854	0.012646	0.0985991	0.00188567	0.118874	0.000630794	0.0199648	0.00291683	0.0787221	0.0831713	0.08241	0.00235952	0.0982603	0.0228919	0.0388936	0.0296465	0.0594599	0.0222936
Israel_Healthy_36	0.000598291	6.2e-05	5.34e-06	0.0160156	0.00884465	0.0297434	0.0064128	0.0122931	0.00552619	0.00752171	0.00859749	0.00151439	0.00296603	0.00354243	0.00881699	0.0150936	0.0115868	0.0299329	0.0160374	0.00956545	0.0470028	0.0232383	0.0138937	0.0144003	0.00404985	0.000145855	0.00837583	0.0255565	0.00263522	0.0522544	0.02749	0.0288032	0.00660511	0.0374925	0.00111736	0.0701862	0.000358483	0.0138041	0.00182398	0.0511367	0.031867	0.0399219	0.000811681	0.0442252	0.0105794	0.0196363	0.0162093	0.0350484	0.00998108
Israel_Healthy_35	0.000873278	6.71e-05	0	0.0245403	0.015279	0.040779	0.0104907	0.0164634	0.00778704	0.0118014	0.0113293	0.00228668	0.00437223	0.00649575	0.0135793	0.0229507	0.0156961	0.0450796	0.0229038	0.0153198	0.0658918	0.0311358	0.0221295	0.0240935	0.00539656	2.16e-05	0.0119785	0.0321197	0.00456136	0.0269504	0.0334939	0.0459729	0.0111165	0.0375469	0.0020298	0.0903117	0.000516108	0.0148779	0.233358	0.0596437	0.062358	0.0495455	0.00133993	0.0587008	0.0222617	0.024158	0.0201869	0.0602203	0.0174947
Israel_Healthy_34	0.00076527	6.04e-05	8.5e-07	0.0283113	0.0172012	0.0501931	0.0111311	0.0219355	0.00768654	0.0137525	0.0141607	0.00281086	0.00608439	0.00666021	0.0153253	0.0285351	0.0228223	0.061628	0.0279335	0.0178897	0.095162	0.0488162	0.0251638	0.0260169	0.00853563	0.000100537	0.0166607	0.0405331	0.00560462	0.055793	0.04363	0.0711046	0.0124461	0.0539667	0.00290135	0.105199	0.00099425	0.136753	0.0051313	0.0814832	0.0622834	0.0492733	0.00304085	0.0786457	0.0349937	0.0340606	0.0252718	0.11784	0.0188172
Israel_Healthy_33	0.000507364	6.75e-05	7.31e-05	0.0257531	0.0136015	0.0673025	0.0229863	0.0181125	0.00774217	0.0138073	0.00810326	0.00284518	0.00445827	0.00530034	0.0131672	0.0251281	0.0243349	0.0759242	0.0355264	0.0217834	0.0797757	0.0383171	0.0179293	0.02062	0.00686383	0.000137943	0.0183633	0.0595259	0.0037819	0.0433575	0.0453446	0.0675969	0.0110183	0.039703	0.00306719	0.127155	0.000875272	0.0233196	0.00314349	0.0748727	0.0515022	0.0421947	0.00150312	0.0809379	0.0191251	0.0392416	0.0196684	0.0586984	0.0144646
Israel_Healthy_29	0.00128545	3.19e-05	0	0.0303331	0.017661	0.0604065	0.0125769	0.0267403	0.00896824	0.0141136	0.0164596	0.00345279	0.00669733	0.00556688	0.0162555	0.0280445	0.0209033	0.0607309	0.0271798	0.0195767	0.102004	0.0349977	0.0252529	0.0274073	0.00700876	0.000433072	0.0143453	0.0413365	0.00401389	0.0350149	0.0511158	0.0677477	0.014959	0.051925	0.00265457	0.133746	0.000860252	0.0299659	0.00314256	0.0851479	0.0649157	0.0478405	0.00149369	0.08527	0.0248764	0.03514	0.0273562	0.0840589	0.0195942
Israel_HCV_RNAminus_16	0.00060798	2.58e-05	0	0.0188276	0.0107279	0.0456598	0.0421192	0.0412279	0.00936643	0.00936069	0.00946422	0.00232983	0.00420602	0.00410675	0.0109914	0.0204266	0.0170862	0.240073	0.0300098	0.0181917	0.0606142	0.0279823	0.0165277	0.0185967	0.00415557	6.19e-05	0.00477841	0.0199017	0.0022222	0.0202013	0.0492218	0.0211302	0.035821	0.0397032	0.000732448	0.0505448	0.000156979	0.0272839	0.00723199	0.0376948	0.042428	0.028704	0.00110849	0.0731177	0.0173228	0.106628	0.022467	0.0367386	0.0153193
Israel_HCV_RNAminus_29	0.00103377	3.14e-05	0	0.031466	0.014814	0.0443993	0.010176	0.0527637	0.00753276	0.0147942	0.0361922	0.00296136	0.00688235	0.00637437	0.0158088	0.0296621	0.0188611	0.167963	0.0317422	0.0171358	0.0488042	0.0349789	0.0255124	0.0259333	0.00635497	0.000130301	0.00433178	0.034195	0.00317927	0.0266099	0.0431591	0.045056	0.0224757	0.0455101	0.000826084	0.053602	0.000177828	0.0217234	0.00977776	0.0395275	0.0606707	0.0360686	0.00109026	0.070302	0.0131782	0.0682638	0.0233356	0.0332593	0.0178537
Israel_HCV_RNAminus_30	0.000654063	3.75e-05	0	0.0196614	0.0108306	0.0331526	0.00989992	0.0471717	0.00631682	0.00976312	0.0145919	0.00235767	0.00445828	0.00448709	0.0107789	0.021106	0.0166271	0.234111	0.0307637	0.0168157	0.0541804	0.0296913	0.0161456	0.0180726	0.00387953	4.8e-05	0.004058	0.02085	0.00226865	0.0202372	0.0477755	0.0261422	0.0315216	0.0435934	0.000862846	0.0496502	0.000261104	0.0259148	0.0141353	0.036957	0.0422879	0.029103	0.0011007	0.0705211	0.0156675	0.101868	0.0229634	0.0317178	0.0144896
Israel_HCV_RNAminus_31	0.000550278	1.22e-05	0	0.02006	0.0156483	0.0329979	0.0191943	0.036362	0.00491119	0.0144579	0.0202087	0.00198945	0.00426815	0.00435563	0.0150411	0.0212733	0.0146664	0.178035	0.0250361	0.0198439	0.0580865	0.0264802	0.0250218	0.0353001	0.00402456	1.97e-05	0.00432771	0.0214199	0.00231973	0.0187136	0.0366825	0.0246055	0.0296886	0.0339603	0.000763243	0.0426215	0.000164501	0.0214422	0.00741787	0.0310972	0.0626996	0.0366477	0.000906504	0.0580963	0.0180507	0.0713343	0.0179361	0.0374565	0.0196871
Israel_HCV_RNAplus_28	0.000602734	6.09e-05	1.32e-05	0.0180963	0.0139673	0.0442019	0.0293766	0.0441903	0.0199299	0.0156028	0.0162942	0.00190237	0.00432173	0.00426448	0.0134923	0.0188852	0.0151619	0.177216	0.0246946	0.0230022	0.071936	0.0245331	0.020073	0.0356114	0.00350115	4.4e-05	0.0071995	0.0193071	0.00201968	0.0168007	0.0314162	0.0227682	0.0339501	0.0331297	0.000596605	0.0373639	0.000147163	0.0198134	0.0108719	0.029583	0.0517681	0.037506	0.000965572	0.0486391	0.0254972	0.0669004	0.0190255	0.0463254	0.0181342
Israel_HCV_NR_ 21	0.000736582	2.9e-05	0	0.022708	0.0134048	0.0411839	0.0204585	0.0617198	0.0375085	0.0112222	0.0212742	0.00218017	0.00454562	0.00413714	0.013796	0.0273901	0.0167401	0.203426	0.0273876	0.0196739	0.0636017	0.0305136	0.019881	0.0253758	0.00466866	7.43e-05	0.00537287	0.0230894	0.00200593	0.018488	0.0373756	0.0390125	0.0319054	0.0399512	0.000769814	0.0452874	8.17e-05	0.0218641	0.0069357	0.0358878	0.0514685	0.0351426	0.00101135	0.0602798	0.0164342	0.0811	0.0230433	0.0389452	0.0174773
Israel_HCV_NR_ 23	0.000801647	2.03e-05	7.1e-06	0.0249899	0.0128494	0.0461992	0.010259	0.0561743	0.0300757	0.0119806	0.0232441	0.0023737	0.00541369	0.00595823	0.0124578	0.0248976	0.0170507	0.209476	0.0287733	0.0183629	0.0568307	0.031429	0.0212074	0.0208121	0.00489975	2.44e-05	0.00536263	0.0260772	0.00273101	0.0242738	0.0421617	0.036825	0.0316678	0.0430658	0.00112794	0.0506125	0.00019967	0.0243644	0.00565569	0.0400294	0.0501987	0.0337099	0.0012828	0.0656011	0.0144773	0.0865595	0.0247622	0.0368778	0.0167403
Israel_HCV_RNAplus_2B	0.000764369	0.00020807	0	0.0272267	0.0239126	0.0284975	0.0126563	0.0293519	0.0054145	0.0197347	0.0519407	0.00248358	0.00590423	0.00516749	0.0252881	0.0250012	0.0129042	0.0480492	0.0193121	0.0182657	0.0368747	0.0260638	0.0394986	0.117582	0.00495409	4.29e-05	0.00410218	0.0272784	0.00237513	0.0147579	0.0159843	0.0325307	0.00995314	0.0240441	0.00065145	0.0322227	7.73e-05	0.00858115	0.0102071	0.0234284	0.0960764	0.0502974	0.000481887	0.0350979	0.0254716	0.017338	0.0119686	0.0289756	0.0243787
Israel_HCV_SVR_ 20	0.00105036	0.000125526	0	0.0374023	0.0244671	0.0370529	0.0109476	0.0580176	0.00667302	0.0218082	0.104249	0.00328622	0.00793083	0.00727286	0.0273557	0.0352781	0.0159559	0.0307618	0.0239225	0.0174106	0.0292838	0.0340455	0.0399511	0.0912376	0.00683642	6.56e-05	0.00376258	0.039753	0.00266732	0.022706	0.017849	0.0755092	0.00320445	0.0326341	0.00074163	0.0388569	5.6e-05	0.00912442	0.00339987	0.0299092	0.102587	0.0514965	0.00044388	0.0422117	0.0141003	0.00935262	0.0153287	0.027771	0.0255394
Israel_HCV_SVR_ 25	0.0012435	5.31e-05	3.19e-05	0.0497189	0.0230208	0.0502397	0.0110852	0.0815186	0.00880018	0.0210652	0.104072	0.00453826	0.0105538	0.00924656	0.0250933	0.0457652	0.0210758	0.0407061	0.0320122	0.0154216	0.0272083	0.0461372	0.0374645	0.0416308	0.00874704	8.5e-05	0.00336915	0.0516745	0.00452763	0.02859	0.0240092	0.101744	0.00276334	0.0454144	0.00110534	0.0539489	7.44e-05	0.0108833	0.00128602	0.040653	0.09643	0.0515044	0.000627066	0.055947	0.00695087	0.0139017	0.0206294	0.0257097	0.0238179
Israel_HCV_SVR_ 26	0.00128477	8.3e-05	0	0.0506971	0.0273592	0.0500535	0.0116892	0.0529803	0.00852738	0.0239085	0.0859935	0.00422334	0.0104386	0.0085766	0.0298594	0.0438564	0.020403	0.0366438	0.0302483	0.0184529	0.0307667	0.043663	0.0460565	0.0686443	0.00870306	0.000114017	0.00400285	0.05227	0.0038988	0.0301166	0.0226875	0.0693242	0.00229016	0.0414447	0.000962633	0.0478912	9.98e-05	0.0108756	0.00211331	0.0367835	0.111478	0.0550674	0.000639515	0.053728	0.0113859	0.0106351	0.0187584	0.0303219	0.027244
Barnaul_HCV-1	0.000536224	5.57e-05	0	0.0175651	0.00668177	2.12844	2.46235	6.57019	5.61393	0.682266	0.00486738	0.00170529	0.00584104	0.00270493	0.011139	0.0333341	0.0294179	0.0927936	0.0402755	0.0151715	0.0353138	0.0411655	0.0146251	0.0168321	0.0018874	3.45e-05	0.0055568	0.0291268	0.00342974	0.0230114	0.0271576	0.0188979	0.00325459	0.0202268	0.000672097	0.0411715	5.09e-05	0.00738625	0.00109252	0.075259	0.0282682	0.0200709	0.000896687	0.0847549	0.0212917	0.117607	0.0137518	0.0630574	0.0200234
Barnaul_HCV-2	0.00107229	4.75e-05	0	0.0990048	0.0127043	9.44827	1.23477	0.764525	0.220994	0.0257658	0.00894301	0.00346632	0.0174113	0.00432797	0.0588392	0.0560959	0.183892	0.332868	0.0623193	0.0215276	0.0775656	0.07495	0.0736637	0.030188	0.00247174	3.58e-05	0.00638012	0.0634572	0.00769835	0.0443411	0.0374689	0.0220995	0.00973528	0.0402691	0.000948252	0.0714125	0.000160306	0.015409	0.00229683	0.155673	0.0533706	0.0318823	0.00104937	0.0966971	0.0283181	0.837456	0.0665286	0.0800336	0.031863
Barnaul_HCV-4	0.000701592	0.000119784	8.72e-06	0.0616473	0.0100526	5.9005	0.846855	1.86774	1.74182	0.16115	0.00546524	0.0028722	0.0068344	0.00381148	0.0343205	0.0811114	0.280901	0.37079	0.320801	0.0593021	0.118711	0.0749631	0.0180603	0.0213287	0.00364878	3.92e-05	0.0292024	0.0318066	0.00536832	0.052855	0.0273024	0.13549	0.00473369	0.0259002	0.00148609	0.0994451	0.000176555	0.0103443	0.00147491	0.0430604	0.0329879	0.024395	0.00182643	0.105266	0.0347813	0.0296772	0.0176154	0.132085	0.0218131
Barnaul_HCV-5	0.000888251	9.66e-05	7.87e-06	0.0390135	0.0117572	5.17837	0.892651	2.88032	1.72104	0.116327	0.00734785	0.00259585	0.00773645	0.00489182	0.0494233	0.07083	0.418866	0.326698	0.0557304	0.0296463	0.322502	0.0641059	0.0358656	0.0262092	0.00418691	4.81e-05	0.128706	0.0386834	0.00489137	0.0381567	0.0279409	0.0899806	0.00510464	0.0382471	0.00147147	0.0866992	0.000167698	0.0121241	0.00206648	0.028028	0.0412944	0.029212	0.0033674	0.134535	0.453841	0.151304	0.486107	1.77838	0.0571719
Barnaul_HCV-6	0.000834633	0.000128951	9.1e-06	0.440756	0.0112484	6.77963	1.37049	3.0823	1.71904	1.11108	0.00765695	0.00265167	0.0171748	0.00441762	0.0164741	0.462748	0.32562	0.243551	0.403105	0.0340344	0.0844963	0.0708187	0.0236854	0.0272265	0.00434403	8.57e-05	0.0144612	0.038534	0.00515374	0.0409914	0.0352556	0.0744788	0.00780787	0.0289333	0.00159395	0.0812047	0.000199742	0.0150804	0.00176457	0.0365682	0.0401647	0.0243915	0.00190177	0.11681	0.0282687	0.0441735	0.035318	0.0940301	0.0278503
Barnaul_HCV-7	0.000819679	8.55e-05	0	0.11608	0.0151333	5.22747	1.61385	3.6901	2.37352	1.07776	0.00925274	0.00337593	0.0188323	0.00610457	0.186263	0.521205	1.51809	1.07912	0.398189	0.101262	0.106816	0.085267	0.115394	0.0319858	0.00517738	0.000159262	0.0147103	0.0412975	0.00544701	0.0519793	0.0334963	0.0539046	0.00825624	0.0349065	0.00156075	0.0751549	0.00016229	0.0126744	0.00186965	0.0346672	0.0481694	0.0269714	0.00199826	0.124198	0.0723407	0.121527	0.0402584	0.221721	0.0272399
Barnaul_HCV-8	0.00080514	2.78e-05	7.09e-06	0.265259	0.0112811	2.29108	0.152657	0.912829	0.62933	0.717433	0.00754016	0.00225026	0.00780148	0.00524322	0.091042	0.0475102	1.03527	1.57444	0.777651	0.0288665	0.0632759	0.074802	0.387654	0.0274826	0.00438259	4.95e-05	0.00940004	0.0413386	0.00533246	0.0712064	0.0291778	0.0632683	0.00713179	0.0318369	0.00160842	0.0783457	0.000142041	0.0126236	0.00180463	0.033357	0.0405626	0.0261869	0.00182398	0.119414	0.0254529	0.960621	0.053674	0.075945	0.0321411
Barnaul_HCV-9	0.000670106	9.06e-05	0	0.372888	0.0105243	4.99537	0.878697	1.05717	1.04932	0.0155821	0.00718035	0.00259558	0.00877683	0.00447332	0.0151279	1.45257	1.20148	0.26966	0.769858	0.048966	0.110094	0.0716467	0.0233566	0.0263129	0.00409692	6.91e-05	0.0255096	0.0371908	0.00553388	0.0498475	0.0285035	0.105912	0.00422075	0.0308548	0.00138661	0.0957861	0.000148554	0.0117892	0.0014254	0.0270371	0.040346	0.0271468	0.00191449	0.109366	0.0329654	0.0336652	0.0161895	0.12348	0.0224689
Barnaul_Healthy-1	0.00106499	6.91e-05	3.67e-06	0.0316121	0.0110791	0.122203	0.00795562	0.0287217	0.00837907	0.0132572	0.00986391	0.00266494	0.00963545	0.00443315	0.0195432	0.049577	0.0213608	0.0649964	0.023721	0.0183143	0.0854934	0.0433666	0.0309744	0.032499	0.00303686	2.83e-05	0.0108046	0.0727488	0.00693206	0.0473609	0.0493622	0.0121676	0.0286667	0.0535309	0.000919128	0.0547248	0.000225606	0.0188357	0.00300907	0.038762	0.0534775	0.0316935	0.000858763	0.0485082	0.0262205	0.0892641	0.0137573	0.0701308	0.0180167
Barnaul_Healthy-2	0.00023136	1.6e-05	0	0.00866656	0.00279886	0.0181918	0.00229744	0.0106908	0.00243236	0.00354487	0.00259286	0.000683937	0.00312057	0.00127103	0.00544684	0.0141648	0.00681936	0.0354206	0.00727534	0.00630236	0.0264208	0.0163261	0.0082845	0.0088061	0.000772157	1.61e-05	0.00258687	0.0214973	0.00180357	0.0137154	0.0198906	0.00370209	0.0164454	0.0181574	0.000249054	0.0195225	6.47e-05	0.00611006	0.0845567	0.0128514	0.0149937	0.00938116	0.000867208	0.0155392	0.00928862	0.0498625	0.00366837	0.0216544	0.00505393
Barnaul_Healthy-3	0.000937113	6.88e-05	1.44e-06	0.0309832	0.0110286	0.128992	0.0085921	0.0322916	0.00962568	0.0137664	0.0100339	0.00296864	0.00964785	0.00453088	0.0188184	0.0487732	0.0263389	0.0859371	0.0254908	0.0200539	0.0908527	0.0448593	0.0291616	0.0315712	0.0033933	5.27e-05	0.0132537	0.0716434	0.00635583	0.0858927	0.0526756	0.0176357	0.0386413	0.0561563	0.0013859	0.0698426	0.00035267	0.025535	0.00391316	0.0514593	0.052045	0.0370488	0.00121349	0.0566383	0.0319437	0.112504	0.015628	0.0800603	0.0184921
Barnaul_Healthy-5	0.000990653	4.11e-05	0	0.0366761	0.0125767	0.0948213	0.0168488	0.0350406	0.00853624	0.0147967	0.0104661	0.00326221	0.0113961	0.00468515	0.0227492	0.0494902	0.0227625	0.0794656	0.0266602	0.0200686	0.0719616	0.0467618	0.0344111	0.0356215	0.00333347	2.78e-05	0.00544041	0.0736155	0.00672447	0.0485244	0.0413131	0.0124134	0.0333785	0.456561	0.000744498	0.0641722	9.85e-05	0.016763	0.00371821	0.053917	0.0604155	0.0458385	0.00108461	0.0524964	0.0214164	0.109317	0.014674	0.0518463	0.020675
Barnaul_Healthy-6	0.00110577	4.82e-05	5.13e-06	0.0327746	0.0106666	0.103157	0.00830854	0.0312814	0.00882865	0.0138027	0.0100467	0.00300507	0.00983373	0.00459475	0.0208493	0.0514032	0.0231317	0.0869086	0.0383739	0.0196858	0.100977	0.0475148	0.0303467	0.0334662	0.0032091	3.62e-05	0.0140699	0.0782033	0.00757468	0.0476418	0.0713136	0.0146464	0.0335461	0.0616519	0.00108562	0.0730358	0.000348986	0.0303851	0.00339213	0.0789445	0.0546974	0.0369878	0.00132786	0.0617842	0.0395088	0.100806	0.0144736	0.0992523	0.0196056
Barnaul_Healthy-7	0.00088013	3.31e-05	0	0.0269405	0.00942697	0.0322971	0.00715164	0.0293989	0.00711448	0.0110468	0.00819245	0.00234084	0.00792899	0.0039952	0.0154098	0.0385407	0.0210332	0.0804873	0.021778	0.015936	0.0576223	0.0352968	0.0245012	0.0272203	0.00295675	1.04e-05	0.00331572	0.0502553	0.00515431	0.0332338	0.0442299	0.00909826	0.0329048	0.0417392	0.000870453	0.046604	0.000488515	0.0292029	0.00312896	0.0418226	0.0460253	0.0249151	0.000724767	0.0389018	0.0160884	0.108775	0.011586	0.0379733	0.0149379
Barnaul_Healthy-8	0.000998216	0.000698785	1.73e-06	0.0328711	0.0136523	0.154557	0.00849991	0.0315662	0.00860707	0.0136593	0.00981526	0.00278262	0.009939	0.00473712	0.02009	0.0492374	0.0233318	0.162493	0.0311048	0.0203554	0.09971	0.0434382	0.0286759	0.0331052	0.00318877	2.36e-05	0.0107622	0.0756463	0.00732961	0.0444867	0.101297	0.0143521	0.0338273	0.0541514	0.000727263	0.0619666	0.000166934	0.0196642	0.00385057	0.0633242	0.053521	0.0354572	0.137012	0.053145	0.0295853	0.114887	0.0145192	0.0764045	0.0193722
Barnaul_Healthy-9	0.00105247	5.06e-05	6.13e-06	0.0354333	0.0127348	0.0860417	0.0116166	0.0330429	0.00956733	0.0150417	0.0106659	0.00359675	0.0113307	0.00512441	0.0227484	0.0523446	0.0228413	0.087252	0.0262492	0.0202675	0.0789721	0.0493962	0.0325701	0.0349943	0.00357513	5.72e-05	0.00568792	0.0723662	0.00640598	0.048715	0.0568717	0.0121136	0.0355684	0.0621755	0.000946024	0.0648611	0.00026794	0.0209894	0.00320365	0.0975954	0.0625474	0.0381815	0.00101762	0.0534213	0.0221759	0.111444	0.0167665	0.0574151	0.0197814
[truncated: 70 more columns]

## Sheet: HCV_P8_test
sample	CORE_1-15	CORE_1-18	CORE_6-20	CORE_11-28	CORE_11-25	CORE_16_30	CORE_21_35	CORE_26_40	CORE_31_45	CORE_36_50	CORE_41-55	CORE_46-60	CORE_51-65	CORE_56-70	CORE_61_75	CORE_66_80	CORE_71_85	CORE_76_90	CORE_81_95	CORE_86_100	CORE_91-105	CORE_96-110	CORE_101_115	CORE_106-120	CORE_111-125	CORE_116-130	NS3_DOMAIN-1	NS3_DOMAIN_4	NS3_DOMAIN-5	NS3_DOMAIN-6	NS3_DOMAIN_7	NS3_DOMAIN-8	NS3_DOMAIN_9	NS3_DOMAIN_10	NS3_DOMAIN-11	NS3_DOMAIN_12	NS3_DOMAIN-13	NS3_DOMAIN_14	NS3_DOMAIN-15	NS3_DOMAIN-16	NS3_DOMAIN-17	NS3_DOMAIN-18	NS3_DOMAIN-19	E2_EP-I	E2_EP-II	E2_HVRI	E2_HVRI-NEW	E2_EP-II-NEW	HCV_E2_1_20
Israel_HCV_RNAminus_14	0.000761721	0.000233231	0	0.0257843	0.0178113	1.11948	0.591296	0.496444	0.522585	0.047677	0.0107272	0.00283193	0.00497983	0.00625918	0.0178966	0.0249377	0.0160075	0.0855138	0.169066	0.023117	0.0903411	0.0342301	0.026048	0.0305367	0.00576387	7.41e-05	0.00954786	0.0329005	0.00430182	0.0370917	0.0322203	0.0374826	0.0126698	0.0507247	0.00176011	0.0671874	0.00200529	0.0156058	0.0124504	0.0542443	0.0684499	0.0478913	0.00138865	0.0749091	0.0286735	0.0471354	0.0403331	0.0697339	0.0202293
Israel_HCV_RNAplus_04	0.000942807	9.7e-05	4.84e-06	0.103116	0.0169622	4.70109	1.01797	2.03753	1.50915	0.792692	0.00893362	0.00365885	0.0291853	0.00726949	0.103354	3.39464	2.04049	1.57612	1.03983	0.848816	0.0848322	0.0637592	0.0952785	0.025211	0.00644908	0.00013043	0.0108765	0.0307098	0.00440475	0.0640659	0.0292952	0.207405	0.00408187	0.03958	0.00187993	0.0875385	0.000104502	0.00797914	0.00197587	0.0870551	0.0608377	0.0421755	0.00204491	0.145346	0.0243307	0.0612056	0.0529968	0.0763908	0.0309717
Israel_HCV_NR_15	0.000264104	2.58e-05	4.7e-06	0.00803078	0.00422403	0.0861549	0.358414	0.565679	0.50889	0.146947	0.0034589	0.000843746	0.00171876	0.00189273	0.00691441	0.0633241	0.465405	0.00935665	0.00806068	0.00405868	0.00864822	0.0101818	0.00671513	0.0065845	0.00185281	3.41e-05	0.00135913	0.0084047	0.000938663	0.00989859	0.00693461	0.0108441	0.00106258	0.0107742	0.000333806	0.0157234	7.01e-05	0.00242564	0.000454977	0.0164182	0.0171442	0.0110808	0.000316175	0.0260629	0.00376197	0.011927	0.00784708	0.0114444	0.00561364
Israel_HCV_NR_17	0.00086695	0.000139735	0	0.0533472	0.021334	4.26269	1.41239	1.43557	1.04449	1.23073	0.0179003	0.0175654	0.0296128	0.00618503	0.0344911	2.19061	1.96591	1.93139	1.1577	0.828036	0.525341	0.0536237	0.284626	0.0340877	0.00564181	6.86e-05	0.0351371	0.0260856	0.00354553	0.054211	0.027567	0.134412	0.00464286	0.0334775	0.00160914	0.0778741	0.000237801	0.00899461	0.00340338	0.0807916	0.0715388	0.0491808	0.00170978	0.126835	0.0486668	0.0195454	0.0293202	0.15694	0.0292622
Israel_Healthy_46	0.00051209	8.83e-05	6.63e-05	0.0134482	0.011249	0.0402374	0.00720873	0.026776	0.00347547	0.00916363	0.0447585	0.0012313	0.00271092	0.00310101	0.0107188	0.0141543	0.00940728	0.0263808	0.0145717	0.0135016	0.0545593	0.0279341	0.0157195	0.0268108	0.00382319	7.28e-05	0.0101866	0.0186119	0.00213733	0.036131	0.0232778	0.0561043	0.00818051	0.027753	0.00114636	0.0514765	0.000314631	0.00984878	0.00453384	0.0425976	0.0440694	0.0414251	0.00072541	0.0386816	0.0247913	0.015656	0.0202615	0.0486731	0.0151789
Israel_Healthy_32	0.000900246	0.000114718	0	0.0276839	0.0153186	0.05887	0.0102759	0.0183794	0.0079139	0.0126254	0.010136	0.00354433	0.00578783	0.00711776	0.0164572	0.0292424	0.0234472	0.0552375	0.0277418	0.0173741	0.0738486	0.0391043	0.0236258	0.0252996	0.00777811	0.000225968	0.0148945	0.0467859	0.00525888	0.0612068	0.0601342	0.0612288	0.0155932	0.0581471	0.00278948	0.150089	0.00114126	0.0304974	0.00245977	0.111054	0.0597478	0.070175	0.00170101	0.0915516	0.0231101	0.0386756	0.0301597	0.0610983	0.0193879
Israel_Healthy_31	0.000910872	6.63e-05	6.59e-05	0.020666	0.0120804	0.0680667	0.00847942	0.0188969	0.00528107	0.0118485	0.00854646	0.00231268	0.00416692	0.00442137	0.0114514	0.0223898	0.0149141	0.0663914	0.0203393	0.0135991	0.057431	0.0260099	0.0172339	0.0196852	0.00489979	6.25e-05	0.0178098	0.0286245	0.00331562	0.0246032	0.0300422	0.0368429	0.011202	0.0732922	0.00164396	0.0741241	0.00011294	0.0148904	0.00569497	0.0573657	0.0539391	0.0395841	0.00117699	0.0649606	0.0176665	0.0340196	0.0205692	0.0484948	0.0155896
Israel_Healthy_30	0.00112323	0.000359631	0.000157392	0.028053	0.0185979	0.0995924	0.0128483	0.0208113	0.00816159	0.0168345	0.0125005	0.00392486	0.00605551	0.00660983	0.0185801	0.0296903	0.0210331	0.0531321	0.0272745	0.0192059	0.155386	0.0366676	0.0281546	0.0328084	0.00752286	0.000138087	0.0320738	0.0413652	0.00535912	0.0812344	0.0453572	0.05839	0.0185044	0.0489533	0.00271574	0.0975415	0.000742633	0.0211564	0.0040004	0.0794953	0.0750274	0.0586946	0.0022663	0.0818786	0.0402324	0.0338609	0.0245021	0.117503	0.0210779
Israel_HCV_RNAplus_24	0.000803425	5.38e-05	0	0.0235042	0.0129821	0.0608139	0.0346225	0.0602021	0.0243151	0.0134553	0.0308676	0.00211336	0.005388	0.00524477	0.0124866	0.0249747	0.017548	0.209104	0.030511	0.0189445	0.0590657	0.0317958	0.0192784	0.0216026	0.00498134	5.52e-05	0.00552565	0.0260003	0.00258344	0.0214569	0.038601	0.043366	0.0289507	0.042024	0.000951954	0.0520866	0.000153247	0.0232642	0.00525379	0.0406611	0.0501419	0.0335263	0.000989406	0.0620665	0.0148201	0.0815779	0.0230172	0.0362932	0.0162521
Israel_HCV_SVR_ 19	0.00122356	5.86e-05	1.83e-05	0.0473662	0.0252659	0.049168	0.0112967	0.0662694	0.00903881	0.0206462	0.0968274	0.00404347	0.009864	0.00931295	0.0261268	0.0412456	0.019302	0.0472242	0.0318268	0.0167101	0.0307092	0.0436119	0.0399042	0.0459449	0.00917918	8.47e-05	0.0034943	0.0485529	0.00412236	0.0300264	0.0232631	0.0909291	0.00463645	0.0435022	0.00104233	0.0528944	0.000125857	0.011138	0.00203105	0.0390583	0.099983	0.0540038	0.000699903	0.0572677	0.00809781	0.0148068	0.0208378	0.0284457	0.0243997
Barnaul_HCV-3	0.0008731	9.34e-05	0	0.0591379	0.00931904	5.81604	1.37345	3.61876	2.69788	0.871139	0.00751052	0.00269973	0.0157411	0.00399486	0.0389426	0.0483806	0.0565376	0.0847147	0.0420927	0.0229232	0.0946392	0.0912305	0.024725	0.0255097	0.00256418	5.24e-05	0.0153687	0.0522362	0.00653407	0.0707897	0.0405396	0.0362725	0.0168504	0.0346459	0.00112974	0.0689605	0.000192872	0.0141441	0.00251628	0.114291	0.0416319	0.0265615	0.00187797	0.103997	0.0328565	0.0580782	0.0218066	0.10263	0.0238051
Barnaul_HCV-10	0.000624977	2.93e-05	6.36e-06	0.0475737	0.00871254	2.27848	0.618673	1.19685	0.914152	0.370885	0.00621867	0.00200897	0.00976372	0.00366529	0.0554664	0.559941	1.25576	2.17024	0.960672	0.985751	0.259881	0.258724	0.175531	0.0212276	0.00563173	0.000400122	0.0153083	0.0285656	0.00456335	0.0341668	0.0238599	0.0424703	0.00611811	0.0265989	0.000848126	0.0609149	9.6e-05	0.00959301	0.00148054	0.0265393	0.0314386	0.0206364	0.00209839	0.121852	0.270029	0.909179	0.0180641	0.10309	0.0175925
Barnaul_Healthy-4	0.001112	5.48e-05	0	0.033614	0.0117284	0.0615079	0.0111155	0.0279915	0.00918354	0.0133499	0.00983516	0.00304697	0.0100902	0.0046357	0.0203653	0.0464983	0.0256733	0.0862992	0.0277091	0.0241833	0.0719948	0.0474094	0.0309281	0.0325975	0.00335909	3.63e-05	0.00532826	0.0639253	0.00647828	0.076765	0.0391676	0.0221408	0.0273339	0.0541952	0.000903218	0.0694586	0.000178688	0.0292468	0.00293713	0.095903	0.0563357	0.0347393	0.00141921	0.0598781	0.028914	0.0935816	0.014373	0.0634386	0.0192185
Barnaul_Healthy-10	0.0013616	6.93e-05	1.35e-06	0.0401176	0.0146255	0.0785385	0.0118936	0.034078	0.0105675	0.016698	0.0121329	0.0036124	0.0123291	0.00623343	0.0244723	0.0602896	0.0260042	0.0691879	0.0295278	0.0228244	0.106377	0.0542084	0.0371284	0.0411972	0.00399819	4.56e-05	0.0100455	0.0825733	0.00914661	0.0550688	0.0640765	0.0152778	0.0305402	0.0624083	0.00117949	0.0752503	0.00031065	0.028537	0.00333731	0.118935	0.0698753	0.0412446	0.00113922	0.184108	0.0288588	0.1028	0.0174298	0.0804535	0.023186
[truncated: 70 more columns]

## Sheet: HIV_P3_train
sample	HIV_GP160_1-50	HIV_GP160_11-60	HIV_GP160_21-70	HIV_GP160_31-80	HIV_GP160_41-90	HIV_GP160_51-100	HIV_GP160_61-110	HIV_GP160_71-120	HIV_GP160_81-130	HIV_GP160_91-140	HIV_GP160_101-150	HIV_GP160_111-160	HIV_GP160_121-170	HIV_GP160_131-180	HIV_GP160_141-190	HIV_GP160_151-200	HIV_GP160_161-210	HIV_GP160_171-220	HIV_GP160_181-230	HIV_GP160_191-240	HIV_GP160_201-250	HIV_GP160_211-260	HIV_GP160_221-270	HIV_GP160_231-280	HIV_GP160_241-290	HIV_GP160_251_300	HIV_GP160_261-310	HIV_GP160_271_320	HIV_GP160_281_330	HIV_GP160_291_340	HIV_GP160_301_350	HIV_GP160_311-360	HIV_GP160_321-370	HIV_GP160_331-380	HIV_GP160_341-390	HIV_GP160_351-400	HIV_GP160_361-410	HIV_GP160_371-420	HIV_GP160_381-430	HIV_GP160_391-440	HIV_GP160_401_450	HIV_GP160_411-460	HIV_GP160_431-480	HIV_GP160_441-490	HIV_GP160_451_500	HIV_GP160_461-510	HIV_GP160_471-520	HIV_GP160_481-530	HIV_GP160_491-540
Israel_Healthy_49	0.0045449	0.000420007	0.0355009	0.0136939	0.0277681	0.0159664	0.0164416	0.0124656	0.00338441	0.0122491	0.011633	0.0202011	0.0136188	0.0227003	0.00652765	0.0103974	0.00855115	0.0126332	0.00856674	0.0132965	0.0212765	0.0108169	0.00738959	0.0398928	0.00993466	0.00907999	0.0241071	0.0158233	0.028523	0.00881633	9.33e-07	0.00127645	0.00116293	0.000156598	0.0261875	0.0070137	0.0161818	0.00407718	0.00880987	0.0130546	0.00138349	0.0120606	0.00663411	0.0174578	0.00269131	0.00495892	0.007257	0.0132995	0.00580559
Israel_Healthy_48	0.00436189	0.000474263	0.0181084	0.0163268	0.0321864	0.0161023	0.0162617	0.0112441	0.00407045	0.0144879	0.0105159	0.0186119	0.0117866	0.0212448	0.00771462	0.0120102	0.00861251	0.0123623	0.00983776	0.0164834	0.0265476	0.0127886	0.00914751	0.0179276	0.0115217	0.00729195	0.0164046	0.0140379	0.0121122	0.0102623	2.1e-06	0.00133582	0.00134762	0.000196555	0.0248568	0.00840985	0.0149909	0.0047309	0.0106407	0.0112857	0.000838603	0.0112012	0.00596788	0.00912531	0.00298434	0.00434326	0.00825527	0.0114008	0.00529303
Israel_Healthy_47	0.00558305	0.000422764	0.0232887	0.0130455	0.0231726	0.0171252	0.0124561	0.0122631	0.0042637	0.0143552	0.0133616	0.0215729	0.0133954	0.0248529	0.00773129	0.00869162	0.00898743	0.0125501	0.00725828	0.0116534	0.0180233	0.00979779	0.00725911	0.022577	0.0133233	0.0105784	0.0198088	0.0252007	0.0197481	0.00980091	1.99e-06	0.00258867	0.00232151	0.000367656	0.0313211	0.00788763	0.0188584	0.00416237	0.0120964	0.115203	0.00335635	0.0140385	0.00723969	0.0104666	0.00237304	0.00389274	0.00841118	0.0172422	0.00532827
Israel_Healthy_46	0.0046371	0.000550139	0.0199979	0.0163283	0.0344757	0.0405667	0.0328898	0.0123443	0.00664385	0.0320595	0.0165871	0.0198136	0.0116095	0.021969	0.0080727	0.0107251	0.00787838	0.0121821	0.00851715	0.0140626	0.0248182	0.0124367	0.00851616	0.0275752	0.0152363	0.00848377	0.0166288	0.0170842	0.0134329	0.010443	1.36e-06	0.00193295	0.00180319	0.000258292	0.0269217	0.00871353	0.0160233	0.00440408	0.0116555	0.0131819	0.00119023	0.0114971	0.00619422	0.00840531	0.00289498	0.00389355	0.0109343	0.0150494	0.00515675
Israel_Healthy_45	0.0056878	0.000692667	0.0184866	0.013623	0.0372693	0.0406724	0.0303539	0.0101369	0.00512486	0.0165063	0.0119979	0.0163357	0.00877563	0.01837	0.00806717	0.00762551	0.00690168	0.00925266	0.00677024	0.0106353	0.0198512	0.00986165	0.00766207	0.028013	0.0204789	0.00851442	0.0160621	0.0262017	0.0141699	0.0104927	2.2e-06	0.00157306	0.00175865	0.000192038	0.0272371	0.00860495	0.0156554	0.00398919	0.0107943	0.0136357	0.000894661	0.010858	0.00523157	0.00548425	0.00199369	0.00236336	0.00961767	0.0143097	0.00450766
Israel_Healthy_44	0.00475569	0.000386248	0.0197243	0.0147998	0.0277844	0.0315093	0.0214244	0.00984114	0.00481541	0.0254067	0.0560015	0.173862	0.0622355	0.033393	0.00853536	0.00865539	0.00720588	0.00934144	0.00734969	0.0112992	0.0195309	0.0105706	0.00726848	0.020099	0.0217947	0.00926842	0.0164508	0.0286481	0.0143212	0.0109996	3.09e-06	0.00290123	0.00235626	0.000352363	0.0298968	0.00925905	0.0144211	0.00420437	0.0135767	0.0147122	0.00154876	0.0121764	0.0058979	0.00517294	0.00220432	0.00265878	0.0114871	0.0163941	0.00398446
Israel_Healthy_43	0.00445297	0.000647202	0.0164749	0.013814	0.0343081	2.36659	2.5838	1.04567	0.0341429	0.0188123	0.0158512	0.0371702	0.0145264	0.0223503	0.00856358	0.00635476	0.00778345	0.00864599	0.00594346	0.00940041	0.0166604	0.0119212	0.00716066	0.0283594	0.0222319	0.00897314	0.015029	0.030437	0.0138693	0.00680767	1.73e-06	0.00237718	0.00179102	0.000187584	0.0344567	0.00871228	0.013941	0.00378085	0.0147008	0.0145458	0.00132676	0.00935031	0.00972764	0.00365555	0.00162494	0.0016324	0.017236	0.0159035	0.0029187
Israel_Healthy_42	0.00582251	0.000341607	0.0441397	0.0182772	0.0695579	0.0159828	0.00863788	0.0604382	0.00801016	0.0168896	0.0211995	0.0163903	0.0101594	0.0278083	0.0070373	0.00536338	0.00879664	0.0110257	0.00367567	0.00601173	0.00857611	0.00713405	0.00469815	0.0269718	0.0108339	0.0100751	0.0176398	0.0299734	0.0322725	0.00720094	1.36e-06	0.00219052	0.00152192	0.000388605	0.0292809	0.00700463	0.0192865	0.00276975	0.0123871	0.0249792	0.001595	0.0136919	0.00930901	0.00755607	0.00102916	0.00238667	0.0115686	0.0256714	0.00468649
Israel_Healthy_39	0.00453581	0.000393734	0.0192626	0.0148757	0.0265474	0.05872	0.133757	0.0179246	0.00495885	0.0184126	0.0135854	0.0292374	0.0125579	0.0230474	0.0085541	0.00942047	0.00883988	0.011415	0.00832113	0.0118244	0.0188322	0.0125775	0.00849288	0.0165084	0.0146896	0.00799302	0.0168767	0.0204772	0.0150807	0.0101073	9.73e-07	0.00190582	0.00140147	0.000233024	0.0260577	0.00882998	0.0166014	0.00450092	0.0142376	0.018513	0.00187743	0.0115714	0.00578447	0.00580099	0.00203988	0.00291449	0.0101183	0.0157639	0.00415601
Israel_Healthy_38	0.00433466	0.000587535	0.0176297	0.0627763	0.0307433	0.0173083	0.0133915	0.00964389	0.00334833	0.0142085	0.0111051	0.0185224	0.0110678	0.0183709	0.0076642	0.00960427	0.00765975	0.0101618	0.00889588	0.0105221	0.019218	0.0145755	0.00856252	0.0151476	0.0166296	0.00823611	0.0154467	0.0235386	0.0136729	0.00933868	6.27e-07	0.00149592	0.00118547	0.000119457	0.0256941	0.00811153	0.013856	0.00393386	0.00936512	0.0145126	0.00187037	0.00941984	0.00468118	0.00445828	0.00156703	0.00201415	0.00789485	0.0109884	0.00334788
Israel_Healthy_37	0.00389855	0.000503942	0.0179838	0.0137024	0.0191994	0.0166079	0.0132058	0.00828468	0.00405995	0.0169692	0.0102123	0.0143394	0.00909582	0.0186942	0.0086144	0.00886447	0.00662938	0.00762977	0.00774462	0.00982687	0.0181556	0.011157	0.00789371	0.0199918	0.0153051	0.00735668	0.0137078	0.0187003	0.0120419	0.00849549	9.54e-07	0.00235474	0.0017037	0.000279364	0.0221767	0.00879494	0.0143653	0.00417433	0.0128145	0.0144453	0.0026243	0.0110985	0.00461661	0.00357479	0.00148432	0.00179421	0.0170667	0.0164228	0.00404997
Israel_Healthy_36	0.0064628	0.000203277	0.0870817	0.00437525	0.00608673	0.00553782	0.00404975	0.0153969	0.00200569	0.00525114	0.0239282	0.0782091	0.0307747	0.0347668	0.00246451	0.00277688	0.0104144	0.0146723	0.00200368	0.00327052	0.00436875	0.00299776	0.00236587	0.0848697	0.0049415	0.0119848	0.0224042	0.0344881	0.0903661	0.00301568	1.96e-06	0.000841888	0.000813253	0.000538392	0.0373885	0.00254476	0.0224323	0.00137195	0.00401353	0.0243105	0.000466062	0.0148595	0.00803774	0.0258857	0.00072616	0.00496563	0.00296812	0.0241826	0.00659553
Israel_Healthy_34	0.00540593	0.000443917	0.0333684	0.0134508	0.0240514	0.0630001	0.0409824	0.0158053	0.00698069	0.0184279	0.0156439	0.0186696	0.0111337	0.0251567	0.00835425	0.00795898	0.0150589	0.0103006	0.00645988	0.00998827	0.0154086	0.013261	0.00778683	0.0692045	0.0201405	0.0107825	0.0173473	0.024671	0.0296371	0.0095655	3.91e-06	0.00288046	0.00205437	0.000355947	0.0302083	0.00844236	0.0283951	0.00579664	0.0156328	0.0241373	0.0023518	0.0133022	0.00583841	0.00745585	0.00182838	0.00251955	0.0121955	0.0214639	0.00387534
Israel_Healthy_33	0.00369018	0.000581607	0.0134719	0.0118758	0.0244698	0.0108553	0.0103171	0.0059666	0.00337416	0.01166	0.00784234	0.0223492	0.00724085	0.0172184	0.00738371	0.00731358	0.00571708	0.00657952	0.00520864	0.00769118	0.01408	0.0102153	0.00744202	0.0117752	0.00995217	0.00585947	0.0104189	0.0112643	0.0114043	0.00758074	8.05e-07	0.00160643	0.001467	0.000233318	0.0215385	0.00697267	0.0117113	0.00355912	0.0133259	0.0128999	0.00124677	0.00780244	0.00361219	0.00318483	0.00129136	0.00162243	0.0104161	0.011629	0.00363718
Israel_Healthy_32	0.00794984	0.000541218	0.0274112	0.0112461	0.0289826	0.0154519	0.0108975	0.00760618	0.00336205	0.012799	0.0115547	0.0183569	0.00962215	0.0195652	0.00729108	0.0064617	0.00827341	0.00915017	0.00520679	0.00775898	0.0132243	0.00943568	0.00683698	0.0226357	0.0140525	0.00953049	0.0158566	0.0211956	0.0231312	0.0079847	5.26e-07	0.00201386	0.00154367	0.000238521	0.022416	0.00683924	0.0139193	0.00314444	0.0106351	0.0159196	0.00200545	0.00976287	0.00476585	0.00444063	0.00129573	0.00202417	0.00911322	0.0160126	0.00585297
Israel_Healthy_31	0.00549456	0.000333536	0.0323831	0.0157627	0.0161694	0.0223409	0.014231	0.0126957	0.00290188	0.0139291	0.0131383	0.0662091	0.0115065	0.019851	0.00572983	0.00688006	0.0119903	0.0116121	0.00558815	0.00871587	0.0150686	0.00834534	0.0062683	0.0297114	0.0227674	0.0132964	0.0260801	0.0471302	0.0333155	0.00769417	3.97e-06	0.00108538	0.000997198	0.000195648	0.0381098	0.00719345	0.0229484	0.00349196	0.00841844	0.0176981	0.00137434	0.0111025	0.0069165	0.00838213	0.00171443	0.00307668	0.0061469	0.0142379	0.0039611
Israel_Healthy_30	0.00358108	0.000296694	0.0142742	0.00898147	0.0126624	0.00978845	0.00766948	0.00644277	0.00322806	0.0101871	0.00817194	0.00962818	0.00648303	0.0154765	0.0059402	0.00405682	0.00624155	0.00552688	0.0032263	0.00518176	0.00982804	0.00399004	0.00388472	0.0088964	0.0192121	0.00674594	0.011218	0.0150013	0.0118438	0.00612586	7.14e-07	0.0019865	0.00145789	0.000257612	0.0168775	0.00544375	0.011791	0.00249633	0.0100451	0.0137151	0.00159996	0.0082992	0.00357963	0.0112134	0.000918711	0.0013581	0.00818826	0.0138659	0.00219983
Barnaul_HIV-1	0.00611082	0.000825736	0.0125079	0.0200708	0.0932832	0.0493927	0.0504007	0.018163	0.00255208	0.00953276	0.0106772	0.0179339	0.0170607	0.0201655	0.00905942	0.0160032	0.00934035	0.0150991	0.00926387	0.012331	0.00718393	0.00996172	0.00839839	0.0147559	0.0123644	6.15e-05	1.97901	5.64699	4.56318	0.847571	0	0.0014964	0.00123227	0	0.0163999	0.00921596	0.014316	0.00590983	0.0126118	0.0153882	0.00017649	0.00724631	0.00649707	0.00751603	0.680829	0.00471487	0.0257522	0.0205294	0.00567392
Barnaul_HIV-2	0.0129239	0.00126057	0.0180403	0.0753479	0.0298738	0.0430162	0.0344397	0.0418088	0.00254622	0.0116301	0.0158119	0.0208573	0.0190667	0.0219143	0.00883753	0.0139811	0.00919993	0.0165024	0.0103753	0.0145042	0.00740621	0.010656	0.00867964	0.0155969	0.0115862	7.04e-05	0.0274741	3.54996	2.53377	0.471628	0	0.00207526	0.00143605	0	0.0164923	0.00835691	0.01387	0.00632484	0.0127145	0.0147809	0.000111105	0.00847127	0.00575275	0.00829298	0.47823	0.0052328	0.012822	0.013379	0.00616531
Barnaul_HIV-3	0.00671596	0.000571436	0.0135606	0.0208858	0.036769	0.0207084	0.0104511	0.0138972	0.00201989	0.0115135	0.0115297	0.0145547	0.0152457	0.0250173	0.0100206	0.0112698	0.00955496	0.0111228	0.00724687	0.00888164	0.00468634	0.00678904	0.00663252	0.0076187	0.00788876	3.04e-05	0.0262898	1.88106	0.535953	0.0686041	0	0.00261869	0.00165461	0	0.0145231	0.00915297	0.0141126	0.00618184	0.0160936	0.0200263	0.000119076	0.00756274	0.00472043	0.00494338	0.144745	0.00306126	0.0162407	0.0163422	0.00353315
Barnaul_HIV-4	0.00504105	0.000785537	0.00648596	0.0195196	0.0168462	0.0125194	0.0100729	0.00666495	0.000636323	0.00600042	0.00976162	0.0353133	0.0253101	0.0176736	0.00657724	0.00906668	0.00608339	0.0126788	0.0127116	0.00825211	0.0033093	0.0412813	0.0172847	0.026059	0.0162863	3.16e-05	0.0781503	5.96177	2.60955	0.416377	0	0.00160669	0.00114605	0	0.0187867	0.00832292	0.01323	0.00528743	0.0129647	0.0169582	7.76e-05	0.00530552	0.0039073	0.00470823	0.0180961	0.00325994	0.0493066	0.0106905	0.00385383
Barnaul_HIV-5	0.00884188	0.00069995	0.012262	0.0338867	0.0202736	0.00899258	0.00856668	0.0124227	0.00137279	0.0116364	0.0131997	0.0153211	0.0169647	0.0311195	0.0131417	0.0113799	0.00951606	0.0107504	0.00597149	0.00733363	0.00360337	0.00689154	0.0069898	0.0071238	0.00783493	7.22e-05	0.0146185	0.124404	0.0353933	0.0134664	0	0.00376518	0.00199275	0	0.0150446	0.0113006	0.0176071	0.0066879	0.0237325	0.0289085	0.000211127	0.00841531	0.00433098	0.00350944	0.0821038	0.00233201	0.0217546	0.0219305	0.00415711
Barnaul_HIV-7	0.00439686	0.000617673	0.00438854	0.0298419	0.0299874	0.0207902	0.00949394	0.00428925	0.000208937	0.00355652	0.00712136	0.0293028	0.0239568	0.0154995	0.00943257	0.00650377	0.00404895	0.0108539	0.00432276	0.00741112	0.00179269	0.00715882	0.0072341	0.00780781	0.0133392	6.71e-05	0.830408	2.95105	0.773385	0.162164	0	0.0025507	0.00100504	0	0.02016	0.00700989	0.0137792	0.00523633	0.0174574	0.0210455	0.0001342	0.00456693	0.00322025	0.00359016	0.077602	0.00270918	0.0114296	0.00912544	0.0053033
Barnaul_HIV-8	0.00316016	0.000318024	0.00552213	0.0199529	0.0302877	0.00755547	0.00484208	0.00385918	0.000392205	0.00484527	0.006036	0.022513	0.0114821	0.0104496	0.00508734	0.0049589	0.00771948	0.00729898	0.00371828	0.00487014	0.00191109	0.00417925	0.00368572	0.00572586	0.00871913	4.73e-05	0.00972449	0.535264	0.0813209	0.0188029	0	0.00111451	0.000605815	0	0.0122575	0.00537225	0.00741482	0.00290519	0.0075074	0.00955389	6.21e-05	0.00350678	0.00257278	0.00257702	0.00188498	0.00162966	0.00554748	0.00709861	0.0029448
Barnaul_HIV-10	0.00659577	0.000592643	0.0117435	0.043778	0.0178501	0.0125649	0.0097008	0.0078607	0.000978101	0.00898214	0.0101062	0.0237623	0.0190488	0.0216779	0.00924606	0.0106219	0.00966244	0.0151506	0.00863854	0.0100837	0.00525625	0.00900109	0.00743551	0.0146373	0.0130947	3.33e-05	0.820502	3.3363	0.919587	0.121223	0	0.00215656	0.00121964	0	0.018853	0.0100497	0.0155737	0.0059983	0.0150757	0.0173183	0.000150846	0.00685104	0.00534679	0.00541523	0.0166096	0.00369939	0.012416	0.0129621	0.00440484
Barnaul_Healthy-1	0.00907931	0.000565205	0.0110268	0.015949	0.0194714	0.0398007	0.0259075	0.0159885	0.00562322	0.0153045	0.013001	0.0191653	0.0193942	0.0196449	0.00891911	0.010511	0.0148767	0.0166708	0.00950292	0.0124019	0.00777534	0.00807926	0.00684927	0.0299945	0.0227348	0.000498559	0.0168972	0.0458827	0.0177223	0.00833634	0	0.00183352	0.00144221	0	0.0182153	0.00909829	0.0137119	0.00581802	0.012493	0.0159496	0.000677172	0.00866712	0.00602399	0.00727635	0.00333155	0.00349903	0.00982995	0.0142131	0.00371324
Barnaul_Healthy-3	0.00485112	0.000373823	0.012036	0.0174929	0.0186038	0.0131203	0.0112864	0.00948815	0.00451237	0.0138307	0.0111774	0.0127111	0.0130143	0.0182046	0.00879626	0.00997107	0.0120031	0.0117099	0.00888011	0.00951725	0.00614084	0.00749502	0.0067388	0.0116447	0.0185562	0.000138589	0.0150231	0.0433099	0.0184169	0.00850832	0	0.0019754	0.0015581	2.51e-06	0.0167546	0.00933225	0.0135737	0.00498716	0.012456	0.0156098	0.000829507	0.00836974	0.00649583	0.0054975	0.00282954	0.00308946	0.0109096	0.014523	0.00488616
Barnaul_Healthy-5	0.00407184	0.000291728	0.00872913	0.0144814	0.0183826	0.0165214	0.0114034	0.00816336	0.00553814	0.0145653	0.0110491	0.0238457	0.0117504	0.0152712	0.0076784	0.00759505	0.0105634	0.0104736	0.00862751	0.0088303	0.00817393	0.00932697	0.005733	0.0177325	0.0217812	0.000243298	0.0149542	0.0460198	0.0161005	0.00625477	0	0.00146704	0.00123126	6.69e-07	0.0234626	0.00776868	0.011455	0.00405654	0.00985511	0.0120121	0.000869911	0.00744821	0.05355	0.00536662	0.00274344	0.003074	0.00886818	0.0122694	0.00324095
Barnaul_Healthy-6	0.00448259	0.000425523	0.0136657	0.0192109	0.0159938	0.0139038	0.0167194	0.0110341	0.00717947	0.0170003	0.0130814	0.0146816	0.011326	0.0225485	0.0104817	0.00985037	0.010931	0.0115783	0.00796841	0.00842271	0.00735348	0.00970877	0.00607501	0.0114235	0.015041	0.000112891	0.0140439	0.0323496	0.0188597	0.00837169	0	0.00263349	0.00186455	1.33e-06	0.0156702	0.00942108	0.0145904	0.00528717	0.0153634	0.0200679	0.00122298	0.0084679	0.00695013	0.00434364	0.00211308	0.00232531	0.0146998	0.0188696	0.00416227
Barnaul_Healthy-7	0.00428067	0.000324132	0.0103829	0.0635574	0.0188685	0.0206348	0.0146662	0.00907853	0.00689971	0.0315773	0.0285196	0.111169	0.0305705	0.0271556	0.00858592	0.00836621	0.0120303	0.01152	0.00782131	0.00977373	0.00815769	0.00711285	0.00582566	0.0134747	0.0213602	0.00033111	0.015809	0.0515594	0.0174434	0.00641722	0	0.00156047	0.00135706	0	0.0197113	0.00846089	0.0127582	0.00466458	0.0110475	0.0138107	0.000734054	0.00833114	0.00627562	0.0077657	0.00350705	0.00336366	0.00929499	0.0130957	0.00215338
Barnaul_Healthy-8	0.00408487	0.000413102	0.0117273	0.0161923	0.0171621	0.0125517	0.0109335	0.00907133	0.00485511	0.0146834	0.0108331	0.0243505	0.025165	0.0162604	0.00891561	0.0086664	0.0111306	0.0137895	0.00681995	0.00845082	0.00599885	0.0069324	0.00644303	0.0115579	0.0169294	0.000233063	0.014275	0.0356771	0.0164199	0.00825257	0	0.00160922	0.0015386	0	0.0164952	0.00854666	0.0124936	0.00494674	0.0125823	0.0157982	0.000396975	0.00789984	0.00515277	0.00485569	0.00284664	0.00293108	0.00959487	0.0143215	0.00429578
Barnaul_Healthy-9	0.00180465	0.000150582	0.00391311	0.00620812	0.00793786	0.00853658	0.00716749	0.00589626	0.00284623	0.00587174	0.00428407	0.00675387	0.0057069	0.00617657	0.0032834	0.00356206	0.00488566	0.00508829	0.00336908	0.00551378	0.00296268	0.00322003	0.00282861	0.00621908	0.0090268	0.000154389	0.00713762	0.0207894	0.00706225	0.00269634	0	0.000568151	0.000535568	0	0.00852228	0.00346026	0.00494892	0.00190986	0.00403702	0.00479717	0.000200137	0.00315355	0.00264293	0.00262187	0.0013438	0.00136898	0.00317013	0.00492769	0.00129926
Barnaul_HIV-11	0.00491107	0.000441322	0.0132839	0.0185453	0.0262077	0.0161626	0.0159822	0.0163481	0.00358705	0.012527	0.0117024	0.0212879	0.016748	0.0189948	0.00881363	0.0135378	0.0103503	0.0147472	0.0111172	0.0150085	0.0102148	0.0331276	0.0116295	0.0194941	0.0125292	0.000137955	0.0311365	1.46846	0.764123	0.10205	0	0.00138268	0.00141026	0	0.0152117	0.00911544	0.0131232	0.00578189	0.0112984	0.0122863	0.000212711	0.00886671	0.00645563	0.01007	0.00502783	0.00567019	0.00793883	0.0113383	0.00615825
Barnaul_HIV-12	0.00360459	0.000415018	0.0119558	0.0196268	0.0292384	0.0260268	0.0160634	0.0107805	0.00429118	0.0113799	0.00843694	0.0120532	0.0108271	0.0154059	0.0105575	0.0107484	0.00746993	0.0112491	0.00786298	0.00961147	0.00725282	0.00661107	0.00620611	0.0106484	0.00748132	0.000235292	0.200738	2.63208	1.69464	0.312683	0	0.00137221	0.00113135	0	0.0150789	0.00745255	0.0120026	0.00461394	0.00907947	0.0102155	0.000610361	0.00682204	0.00550832	0.00495809	0.237265	0.00315589	0.0895284	0.0169359	0.00237528
Barnaul_HIV-13	0.000548802	5.4e-05	0.00140679	0.00198503	0.00254598	0.00557757	0.00461052	0.00170839	0.000399482	0.00142761	0.00112668	0.00221729	0.00161305	0.00210973	0.00110876	0.00133435	0.00113489	0.00143408	0.00100184	0.00142678	0.000967542	0.00104122	0.00087658	0.00140541	0.00117074	9.41e-06	0.00230466	0.338022	0.226346	0.0294229	0	0.000178637	0.000152775	0	0.123367	0.00102419	0.00148059	0.000586424	0.00138229	0.0015618	2.77e-05	0.000910698	0.000702786	0.000980805	0.00740606	0.000508414	0.00104914	0.00139407	0.000452678
Barnaul_HIV-14	0.0069057	0.000616832	0.0149417	0.0246923	0.0277601	0.0132116	0.012568	0.00974772	0.00283704	0.0116181	0.0108466	0.0187652	0.0172159	0.0212541	0.00930991	0.0128649	0.0113057	0.0143427	0.00988977	0.0123438	0.00796079	0.00858529	0.0079201	0.0134271	0.0116211	8.62e-05	0.0939833	3.98717	2.81766	0.388728	0	0.00200101	0.001369	0	0.0163346	0.0102946	0.0141368	0.00646217	0.0145243	0.0156717	0.000239363	0.00841628	0.0070082	0.00762872	0.0111902	0.00465209	0.0126561	0.0139706	0.00415831
[truncated: 31 more columns]

## Sheet: HIV_P3_test
sample	HIV_GP160_1-50	HIV_GP160_11-60	HIV_GP160_21-70	HIV_GP160_31-80	HIV_GP160_41-90	HIV_GP160_51-100	HIV_GP160_61-110	HIV_GP160_71-120	HIV_GP160_81-130	HIV_GP160_91-140	HIV_GP160_101-150	HIV_GP160_111-160	HIV_GP160_121-170	HIV_GP160_131-180	HIV_GP160_141-190	HIV_GP160_151-200	HIV_GP160_161-210	HIV_GP160_171-220	HIV_GP160_181-230	HIV_GP160_191-240	HIV_GP160_201-250	HIV_GP160_211-260	HIV_GP160_221-270	HIV_GP160_231-280	HIV_GP160_241-290	HIV_GP160_251_300	HIV_GP160_261-310	HIV_GP160_271_320	HIV_GP160_281_330	HIV_GP160_291_340	HIV_GP160_301_350	HIV_GP160_311-360	HIV_GP160_321-370	HIV_GP160_331-380	HIV_GP160_341-390	HIV_GP160_351-400	HIV_GP160_361-410	HIV_GP160_371-420	HIV_GP160_381-430	HIV_GP160_391-440	HIV_GP160_401_450	HIV_GP160_411-460	HIV_GP160_431-480	HIV_GP160_441-490	HIV_GP160_451_500	HIV_GP160_461-510	HIV_GP160_471-520	HIV_GP160_481-530	HIV_GP160_491-540
Israel_Healthy_40	0.00447918	0.000683831	0.0199966	0.0164539	0.0292557	0.0247175	0.0239625	0.0374483	0.00599146	0.0184336	0.013977	0.0448585	0.0124794	0.0215795	0.0112425	0.0110698	0.00888643	0.0117827	0.00875059	0.0134662	0.0252848	0.0272649	0.0120702	0.0515684	0.0239856	0.00806688	0.0178479	0.0148613	0.0135775	0.00974471	2.04e-06	0.00232996	0.00218771	0.00023808	0.0238775	0.00857584	0.015451	0.00414219	0.0122802	0.0137743	0.00090407	0.013042	0.00564043	0.00677901	0.00244167	0.00367849	0.0108782	0.0144225	0.00553126
Israel_Healthy_35	0.00505882	0.000616517	0.0198934	0.0155388	0.0358455	0.0369319	0.0211084	0.0106335	0.00508991	0.017125	0.0130263	0.0165258	0.0214516	0.0206247	0.0087576	0.00712266	0.00820844	0.00870892	0.00621661	0.00919892	0.016677	0.0227389	0.00868125	0.0233513	0.0178897	0.00924927	0.0182571	0.0248653	0.0151721	0.00834317	1.6e-06	0.00267923	0.00238495	0.000351053	0.032027	0.00920101	0.0177031	0.00413245	0.0142283	0.0171189	0.0020893	0.0121584	0.00643485	0.00395791	0.00160804	0.00196505	0.0141608	0.0195619	0.00368489
Israel_Healthy_29	0.00409045	0.000411376	0.0165617	0.0144336	0.0171329	0.0210695	0.136884	0.00914425	0.00598679	0.0203066	0.0142926	0.0133717	0.00851595	0.0197789	0.0129059	0.00707389	0.00876761	0.00856277	0.00994883	0.00854403	0.0235645	0.117029	0.0141138	0.0538093	0.024298	0.00874073	0.0213278	0.0312149	0.0173274	0.0131393	2.05e-06	0.00168155	0.00156645	0.000312032	0.0268265	0.00902306	0.017607	0.0035995	0.0149927	0.0191179	0.0029932	0.0110674	0.007044	0.00438222	0.00141303	0.00185716	0.00933421	0.0165631	0.00397911
Barnaul_HIV-6	0.0034531	0.000623482	0.0637021	1.62823	2.26803	1.07611	0.0871896	0.00357711	0.000238978	0.00172558	0.00437711	0.0234885	0.0230268	0.0102177	0.00413642	0.00521472	0.00254488	0.0102899	0.00436943	0.00627394	0.00129727	0.00750371	0.00577114	0.00519808	0.00737782	1.29e-05	0.014091	4.30836	1.73142	0.441118	0	0.00147175	0.000569267	6.58e-06	0.0571152	0.00519281	0.00988508	0.00381633	0.0114863	0.0130672	0.000101582	0.00232428	0.00246263	0.00313784	0.169171	0.00236464	0.00866657	0.00492522	0.00293254
Barnaul_HIV-9	0.00132862	0.000189013	0.00193734	0.00502839	0.00371503	0.00291901	0.00261813	0.00412128	0.000151647	0.00171767	0.00244643	0.00442185	0.00396631	0.00402668	0.00161834	0.00223925	0.00158687	0.00295655	0.00192887	0.0022893	0.00105381	0.0027446	0.00156444	0.00200014	0.00252062	5.81e-06	0.0244925	1.60317	1.00883	0.176764	0	0.000364836	0.000256371	0	0.0506176	0.00172923	0.00277164	0.00115702	0.00278279	0.00318393	1.1e-05	0.00137041	0.00111842	0.00116512	0.000898557	0.000774381	0.00261211	0.00228715	0.00102847
Barnaul_Healthy-2	0.00412462	0.000391608	0.00831319	0.0172145	0.0251837	0.0134486	0.0105325	0.00775557	0.00370397	0.0122547	0.00908345	0.0110868	0.0112868	0.0139349	0.00715321	0.00734534	0.0111075	0.0106542	0.0060539	0.00806816	0.00545173	0.00603585	0.00542033	0.0191323	0.0223391	0.000190146	0.0133393	0.0540553	0.016079	0.005819	0	0.00141008	0.00142378	0	0.0424088	0.00790262	0.0117383	0.00408522	0.00932854	0.012243	0.000601163	0.00698696	0.225186	0.00493361	0.00277162	0.00253449	0.00882642	0.0124805	0.00214083
Barnaul_Healthy-4	0.00189167	0.000139243	0.00422218	0.0065106	0.0075726	0.00780242	0.00635962	0.00523569	0.00301175	0.00636651	0.00495821	0.00583472	0.00556752	0.00665293	0.00338651	0.00376521	0.00495973	0.00686008	0.00414106	0.00453347	0.00358829	0.00332768	0.00303191	0.00760961	0.00990778	0.000185258	0.00724828	0.0226831	0.00804542	0.00322433	0	0.00259146	0.00085451	0	0.00860157	0.00378091	0.0054527	0.00209181	0.00448911	0.0056989	0.000382953	0.00444069	0.0071274	0.00413214	0.00122786	0.00126477	0.00357894	0.00546615	0.0013713
Barnaul_Healthy-10	0.00499041	0.000332608	0.0121863	0.0162334	0.0190144	0.0157733	0.0145854	0.0103292	0.011304	0.0185401	0.0132574	0.0138695	0.0127267	0.0182403	0.00990982	0.00953218	0.0118816	0.0119499	0.0193874	0.0106329	0.0217416	0.0304321	0.00676614	0.0297574	0.0204049	0.00127561	0.0215781	0.0408315	0.0228255	0.00836445	0	0.00169997	0.00154396	1.61e-06	0.0179844	0.00908521	0.0135746	0.00519183	0.0125058	0.017572	0.00225479	0.00916174	0.0184388	0.00634761	0.00302443	0.00357469	0.00984126	0.0143193	0.00306032
Barnaul_HIV-15	0.00619141	0.000682341	0.0107747	0.0351957	0.0262726	0.0223815	0.0199991	0.0107608	0.000616148	0.006914	0.00983475	0.0246729	0.0209867	0.0194333	0.0080581	0.0119959	0.00921691	0.0155551	0.00964528	0.010924	0.00448816	0.00892556	0.00815005	0.015707	0.0118003	5.31e-05	0.0254501	4.49504	2.88271	0.661467	0	0.00158928	0.000977045	0	0.0185141	0.0089337	0.0139412	0.00556096	0.0119862	0.0142916	4.96e-05	0.0061316	0.00555482	0.00656349	0.004159	0.00537457	0.0286327	0.010387	0.00438609
[truncated: 31 more columns]

## Sheet: HIV_P8_train
sample	HIV_P24_1-15	HIV_P24_6-20	HIV_P24_11-25	HIV_P24_16-30	HIV_P24_21-35	HIV_P24_26-40	HIV_P24_31-45	HIV_P24_36_50	HIV_P24_41_55	HIV_P24_46-60	HIV_P24_51-65	HIV_P24_56_70	HIV_P24_61-75	HIV_P24_66-80	HIV_P24_71-85	HIV_P24_76_90	HIV_P24_81-95	HIV_P24_86-100	HIV_P24_91_105	HIV_P24_96_110	HIV_P24_101-115	HIV_P24_106-120	HIV_P24_111-125	HIV_P24_116_130	HIV_P24_121-135	HIV_P24_126-140	HIV_P24_131_145	HIV_P24_136-150	HIV_P24_141-155	HIV_P24_146_160	HIV_P24_151-165	HIV_P24_156-170	HIV_P24_161_175	HIV_P24_166-180	HIV_P24_171-185	HIV_P24_176-190	HIV_P24_181-195	HIV_P24_186-200	HIV_P24_191-205	HIV_P24_196-210	HIV_P24_201-212	HIV_label
Israel_Healthy_49	0.0107295	0.0208882	0.00226149	0.0130445	0.00462429	0.0039492	0.00343353	0.00440225	0.00622228	0.000122042	0.00144552	0.0134342	0.00282805	0.0124087	0.00689213	0.00851098	0.00687983	0.00358071	0.00319304	0.00112419	0.00244291	0.00268407	0.00309973	0.00604719	9.54e-05	1.51e-05	0.000625834	0.0471368	0.00788818	0.00511976	0.011658	0.00110105	0.000187587	0.00178071	0.00237261	0.00105998	0	0.00610913	0.00112621	0.00643756	0.0167611	no
Israel_Healthy_48	0.0133972	0.0325081	0.00239873	0.0195387	0.00445461	0.00349868	0.00301558	0.00510316	0.00574552	0.000100111	0.0420628	0.0165053	0.00332774	0.0107114	0.00620994	0.0103622	0.00717094	0.00332413	0.00383979	0.00120549	0.00235472	0.0115492	0.00886708	0.00668312	0.000127016	4.53e-05	0.000612587	0.058859	0.00960865	0.00659319	0.0208362	0.00135435	0.000177368	0.00153988	0.00240033	0.00098801	0	0.0057787	0.000828739	0.00604491	0.0242244	no
Israel_Healthy_47	0.0165484	0.00454902	0.00449006	0.00552627	0.011055	0.00952834	0.00720573	0.00871403	0.0158084	0.00031191	0.0192819	0.0187523	0.00720929	0.0275112	0.0133698	0.0103237	0.0119612	0.00993112	0.00673778	0.00197492	0.0133961	0.0410333	0.0703511	0.0102461	0.000277947	6.25e-05	0.00152663	0.0179102	0.00937882	0.00858689	0.0136632	0.00313737	0.000471502	0.00475699	0.00383726	0.0022415	0	0.00885551	0.00200381	0.0113267	0.00715814	no
Israel_Healthy_46	0.0151772	0.0114781	0.0551852	0.0872157	0.00612381	0.00519767	0.0041973	0.00662472	0.00748073	0.000120971	0.00181806	0.0259051	0.0260179	0.0171045	0.00922161	0.0164124	0.00963618	0.0049696	0.00567927	0.00147311	0.00296871	0.00460668	0.00495854	0.00742101	7.69e-05	0.000119109	0.00067827	0.0250658	0.0141642	0.00649821	0.0161082	0.00156127	0.000262264	0.00222673	0.00329416	0.00124195	0	0.00826951	0.00148887	0.00914316	0.0088133	no
Israel_Healthy_45	0.0149803	0.00278228	0.00541944	0.00877618	0.0093212	0.00717571	0.00581066	0.0596387	0.0122953	0.000141468	0.00266101	0.0174359	0.00646241	0.0301286	0.0140625	0.0115452	0.0107755	0.00876123	0.00580632	0.00184368	0.00632593	0.00545498	0.00648725	0.00856079	0.000230516	3.98e-05	0.00153306	0.012364	0.0076045	0.00789555	0.00995376	0.00260139	0.000353703	0.00424743	0.00410417	0.00188058	0	0.0113414	0.0028819	0.0101512	0.00482296	no
Israel_Healthy_44	0.0175247	0.00289703	0.00419797	0.00590976	0.0116452	0.0103477	0.00789216	0.0085465	0.0124341	0.000121247	0.00317658	0.0170325	0.0550809	0.44045	0.038329	0.0111564	0.00973378	0.00854027	0.00528647	0.00166239	0.00525799	0.0128045	0.0199124	0.00827548	0.000164714	3.94e-05	0.00173262	0.0194651	0.00744043	0.00674657	0.0100538	0.00245759	0.000269191	0.00388336	0.00347803	0.00161644	0	0.0092787	0.00292794	0.00900005	0.00453208	no
Israel_Healthy_43	0.0271501	0.00353053	0.00401592	0.00417973	0.00859296	0.00769704	0.00556008	0.00889862	0.0141989	0.000266591	0.00443411	0.0200093	0.00875118	0.0232629	0.0134557	0.0128209	0.0141774	0.0102592	0.00615514	0.00181741	0.00643254	0.00986959	0.00856559	0.0085813	0.000201649	7.12e-05	0.00154846	0.0213947	0.0100749	0.0078688	0.0174969	0.00216131	0.000254434	0.00483344	0.00426491	0.0023214	0	0.0116796	0.00252524	0.00963534	0.00530349	no
Israel_Healthy_42	0.0128	0.00174073	0.00432456	0.00335456	0.00657606	0.00643695	0.00443582	0.00591604	0.0088949	0.000104472	0.00199812	0.0135551	0.00527021	0.025426	0.00930754	0.0080316	0.00756215	0.00601017	0.00394947	0.00120096	0.00399711	0.00482817	0.00503971	0.00650801	0.000187534	9.11e-05	0.00106518	0.00913775	0.00621499	0.00503559	0.00909013	0.00224344	0.000321526	0.00309014	0.00284513	0.00152016	0	0.00821139	0.00201457	0.00709477	0.00291499	no
Israel_Healthy_39	0.0161626	0.00174909	0.00467816	0.00766707	0.0079454	0.00782622	0.00658127	0.00783476	0.0106172	0.000150576	0.00240324	0.0212314	0.00460517	0.019484	0.00961325	0.0134926	0.0110885	0.00678124	0.00561089	0.00159969	0.00412356	0.00516966	0.00695738	0.0101105	0.000154519	6.71e-05	0.00113664	0.00984423	0.0134155	0.00749254	0.0144909	0.00221635	0.000264656	0.00328045	0.00352789	0.0022356	0	0.00904339	0.00203988	0.0113151	0.00372126	no
Israel_Healthy_38	0.012479	0.00239813	0.00267793	0.00524009	0.00961551	0.0111972	0.00966058	0.00737692	0.0124648	0.000229592	0.00211861	0.0180237	0.00471174	0.0192286	0.010167	0.00966821	0.0107716	0.0074723	0.00514747	0.00152886	0.00534722	0.00702071	0.00774424	0.0103141	0.000200556	1.14e-05	0.00113525	0.0106811	0.0122949	0.00687473	0.0129648	0.00219265	0.000328623	0.00368828	0.00349165	0.00267542	0	0.00870945	0.00519743	0.0117679	0.00518134	no
Israel_Healthy_37	0.017837	0.002211	0.0034489	0.00388189	0.00923441	0.0110354	0.00732292	0.0116818	0.0124529	0.000114859	0.0223755	0.0163708	0.00646802	0.0239463	0.0121598	0.00911307	0.0105351	0.00788285	0.00512044	0.00163041	0.00476068	0.00626122	0.00749643	0.00939178	0.00024253	7.54e-05	0.00134015	0.0141793	0.0100031	0.00719457	0.01133	0.00257506	0.000260827	0.00351913	0.00399901	0.00232704	0	0.00929127	0.00221908	0.0101296	0.00449525	no
Israel_Healthy_36	0.0182634	0.00379321	0.00584874	0.00717139	0.00936542	0.0102544	0.00780997	0.0100698	0.0181224	0.000295232	0.00300275	0.0173775	0.00696752	0.0478921	0.011634	0.010138	0.00999075	0.00972607	0.00641802	0.00189934	0.00587707	0.0709794	0.10656	0.0088568	0.000206334	3.21e-05	0.00138902	0.0152882	0.0105298	0.00760823	0.126549	0.00282266	0.000338769	0.00429638	0.00363398	0.00249115	0	0.00770368	0.00300008	0.0100591	0.0063375	no
Israel_Healthy_34	0.016975	0.00733636	0.00811915	0.00963341	0.00806091	0.00689534	0.00462473	0.00649081	0.00993999	0.000123818	0.00316485	0.014597	0.0059079	0.0223521	0.0118014	0.00947892	0.0081308	0.00714807	0.0048779	0.00137347	0.00391929	0.0181206	0.0115454	0.0071592	0.000295992	6.95e-05	0.00127446	0.0152265	0.00692182	0.00575058	0.00957235	0.00276675	0.00059963	0.00413439	0.00312328	0.00219721	3.92e-05	0.00950847	0.00284135	0.00897714	0.00569511	no
Israel_Healthy_33	0.015435	0.00201466	0.0065872	0.0079995	0.00789631	0.0167459	0.00560898	0.00761449	0.0133747	0.000153992	0.00239471	0.0137067	0.00638167	0.0264333	0.0163132	0.0113129	0.00854501	0.00719251	0.00528348	0.0016417	0.0211285	0.00770635	0.00987369	0.00662611	0.000210345	0.000101797	0.00126896	0.0132847	0.026495	0.00744625	0.0115873	0.00243035	0.000319575	0.00422538	0.00370541	0.00458271	3.72e-06	0.00880284	0.00220311	0.00836412	0.00397686	no
Israel_Healthy_32	0.0154483	0.00972008	0.00826378	0.00920628	0.00943874	0.00871649	0.00658117	0.00797354	0.0117647	0.000611393	0.00307235	0.0165142	0.00636512	0.029883	0.0121248	0.0100283	0.00919857	0.0107581	0.00625626	0.0017882	0.00518956	0.0115947	0.0102883	0.00754746	0.000218725	9.27e-05	0.00116458	0.0112968	0.00883797	0.00687949	0.0107558	0.00244053	0.000333841	0.00438401	0.00424383	0.00189918	0	0.00931316	0.00227908	0.00890992	0.00465675	no
Israel_Healthy_31	0.0298319	0.00321134	0.00537968	0.00983289	0.00914998	0.0068331	0.00717304	0.0081039	0.012359	0.000189654	0.00439412	0.0172919	0.00713291	0.0251424	0.0147683	0.0114519	0.0110552	0.00781791	0.00516977	0.001535	0.00389801	0.0632038	0.0717765	0.00915555	0.000186687	6.9e-05	0.00143258	0.0201552	0.0102565	0.00850106	0.0110224	0.00209354	0.000276688	0.00343714	0.003938	0.00222794	0	0.00946677	0.00212999	0.00979798	0.00460449	no
Israel_Healthy_30	0.0170185	0.00217767	0.0055333	0.0164267	0.00735727	0.00623364	0.00573958	0.00759625	0.00988675	0.000142688	0.00287001	0.0166594	0.00559596	0.0255587	0.0111808	0.0116005	0.0107479	0.00713288	0.00552297	0.00175836	0.00505595	0.00592481	0.00625288	0.00806184	0.000201886	0.000140216	0.0011569	0.0101808	0.00857238	0.00747188	0.0114597	0.00239884	0.000327615	0.00305965	0.003826	0.00168064	1.27e-05	0.0106888	0.00231819	0.00923228	0.00434895	no
Barnaul_HIV-1	0.00999842	0.00166135	0.002752	0.0195413	0.00531158	0.00590303	0.00295485	0.00295457	0.00630981	0.000261156	0.00243575	0.0178009	0.00829043	0.0170939	0.0107075	0.0135681	0.00649161	0.00414027	0.00533006	0.00132445	0.0034729	0.00465288	0.00669979	0.00531468	0.000217289	8.45e-06	0.000548657	0.00407613	0.00389361	0.00510363	0.0295949	0.00182257	0.000301688	0.00243675	0.00130114	0.00124833	0	0.00946499	0.00208219	0.0186553	0.00505578	HIV
Barnaul_HIV-2	0.00207571	0.000403294	0.000383558	0.00443118	0.000987073	0.000965252	0.000529817	0.000579429	0.00123608	7.61e-05	0.00053188	0.00202022	0.000665227	0.00647147	0.00342267	0.00423599	0.0019645	0.000797659	0.000830112	0.000299034	0.0010259	0.013167	0.0113097	0.00128675	5.24e-05	7.86e-07	0.000108701	0.000805737	0.000795869	0.000865329	0.00158225	0.000413136	8.31e-05	0.000504138	0.000320132	0.000274962	0	0.00133946	0.000214005	0.0992453	0.00476273	HIV
Barnaul_HIV-3	0.00287002	0.000287032	0.00129596	0.00985373	0.00143897	0.00235267	0.000968799	0.000841617	0.00173496	8.78e-05	0.000742849	0.00261774	0.000752317	0.00680625	0.0039369	0.00410588	0.00227954	0.00118195	0.000993973	0.000393359	0.000563614	0.00126533	0.00240386	0.00172924	5.81e-05	4.18e-06	0.000149456	0.00083872	0.00119673	0.0012313	0.00208971	0.000484629	9.26e-05	0.000722679	0.000416458	0.000368078	0	0.00193914	0.000354364	0.00129088	0.00110342	HIV
Barnaul_HIV-4	0.00225062	0.000314498	0.00122023	0.0181186	0.0009777	0.00114164	0.000552231	0.000566568	0.00126119	8.88e-05	0.000639036	0.00252887	0.000828057	0.00814697	0.00482702	0.00623386	0.0021529	0.000897573	0.00095573	0.00040231	0.000522927	0.00370356	0.00404189	0.00158703	6.36e-05	1.8e-06	0.000134763	0.000909039	0.000814215	0.00122133	0.0018584	0.000495968	9.44e-05	0.000646537	0.000351671	0.000332388	0	0.00193396	0.00027821	0.000967641	0.00073149	HIV
Barnaul_HIV-5	0.011756	0.00143778	0.00369702	0.0170662	0.00853393	0.0082977	0.00430372	0.00473922	0.00933048	0.000327617	0.00290267	0.0109195	0.025075	0.0274476	0.0123352	0.0126842	0.00924976	0.00661211	0.00542539	0.00238894	0.00289781	0.306392	0.011717	0.00821476	0.000284518	3.8e-05	0.000694189	0.00930133	0.00868908	0.00645667	0.0210613	0.00260689	0.000371286	0.00309896	0.0185831	0.00194571	0	0.00756578	0.00191277	0.0507012	0.00602129	HIV
Barnaul_HIV-7	0.01704	0.0019697	0.00333551	0.0168617	0.0125557	0.00709481	0.00459367	0.00478575	0.0094055	0.000456777	0.00358603	0.0117601	0.00512638	0.0298377	0.0149979	0.0241505	0.0106784	0.00720357	0.00669876	0.00226322	0.00286575	0.174387	0.171391	0.00943333	0.000334097	1.08e-05	0.000953985	0.00649354	0.00633395	0.00622788	0.0126985	0.00229807	0.000442614	0.00306114	0.003045	0.00164963	0	0.0069486	0.0012546	0.00552918	0.00585886	HIV
Barnaul_HIV-8	0.0220185	0.00064908	0.00171247	0.00823588	0.00364334	0.00450134	0.00210674	0.00204273	0.00660648	0.000187173	0.0361866	0.00539925	0.021088	0.0549691	0.0081833	0.00819442	0.00451259	0.00310177	0.00302599	0.000906026	0.0284578	0.157972	0.00995281	0.00416605	0.000134627	7.38e-06	0.000416864	0.00287886	0.00269075	0.00288208	0.00432676	0.00108607	0.00038257	0.00178082	0.00120489	0.000787618	0	0.00351928	0.000585685	0.00338508	0.00256969	HIV
Barnaul_HIV-10	0.00607229	0.000538981	0.00109231	0.00568183	0.00397276	0.00354982	0.00172757	0.00185977	0.00442858	0.000153156	0.00164446	0.00528562	0.00244252	0.0115029	0.00635291	0.00579084	0.00421997	0.00270991	0.00247742	0.000973889	0.00134815	0.0418712	0.0312154	0.00403759	0.000103909	3.2e-06	0.000447965	0.00304872	0.00259167	0.00411276	0.00404928	0.000911254	0.000221333	0.00138685	0.000900908	0.000654909	0	0.00281671	0.000673031	0.00261355	0.00259635	HIV
Barnaul_Healthy-1	0.0204542	0.00157942	0.00309152	0.0194861	0.0122705	0.00756627	0.00478736	0.00557267	0.0179671	0.000663265	0.00743492	0.0122736	0.011069	0.0443932	0.0598221	0.0156976	0.012098	0.00624995	0.00920925	0.00175973	0.00422999	0.0104591	0.0100665	0.0137945	0.000395833	1.65e-05	0.00139203	0.0150793	0.00915335	0.0114317	0.0120472	0.00239553	0.000702518	0.0036686	0.00282084	0.00170922	0	0.00846556	0.00103649	0.00633137	0.00793184	no
Barnaul_Healthy-3	0.020964	0.00125942	0.00344758	0.0186961	0.0108847	0.00743203	0.00509422	0.005353	0.0232842	0.000563787	0.00750793	0.0115087	0.0109319	0.0305297	0.0187363	0.0143494	0.0102152	0.00527541	0.00761164	0.00163839	0.0046894	0.0128934	0.0107961	0.0114492	0.000432487	2.71e-05	0.00118033	0.011736	0.00790641	0.00933857	0.0107381	0.00227563	0.000638373	0.00334917	0.00266128	0.00175036	0	0.00771864	0.00106379	0.00580272	0.00698321	no
Barnaul_Healthy-5	0.0239076	0.0013957	0.00228068	0.0132103	0.0122746	0.00689548	0.00434015	0.00514494	0.0182805	0.000730751	0.0108764	0.0133822	0.012496	0.0274912	0.0175356	0.0120765	0.0109338	0.00506344	0.0078244	0.00161518	0.00433083	0.0107829	0.009553	0.012895	0.000370088	1.11e-05	0.00149435	0.0133424	0.00870319	0.00981962	0.0167203	0.00209746	0.000562695	0.00345482	0.00291373	0.00184699	0	0.00786884	0.000872804	0.00581803	0.00783425	no
Barnaul_Healthy-6	0.0169323	0.00150463	0.00385799	0.0159647	0.0109511	0.00686532	0.00448859	0.00482927	0.0163587	0.000563239	0.00720051	0.011343	0.0152886	0.0552062	0.0160395	0.0138029	0.0106647	0.00527339	0.00844127	0.00161141	0.00418616	0.00857593	0.00847037	0.0122177	0.00033151	2.24e-05	0.00136318	0.0104664	0.00730725	0.00917155	0.0105036	0.00239789	0.000712024	0.00323658	0.00254111	0.00162712	0	0.00794119	0.00113803	0.00560119	0.00700041	no
Barnaul_Healthy-7	0.0305464	0.00162925	0.00189459	0.00663621	0.0129515	0.00867704	0.00898296	0.010287	0.019375	0.000640494	0.0123276	0.0132091	0.0143748	0.0555234	0.0200581	0.0139807	0.0111671	0.00578848	0.00833843	0.00177746	0.0070349	0.0240028	0.0259951	0.0138585	0.000360793	1.07e-05	0.00232628	0.020209	0.0107527	0.0108454	0.0774667	0.00237332	0.000629899	0.00406953	0.00344899	0.00250141	0	0.00730232	0.00114341	0.00685407	0.0093199	no
Barnaul_Healthy-8	0.0196675	0.00127747	0.00278114	0.0178662	0.0104875	0.00714966	0.00475065	0.00534821	0.0162032	0.000552572	0.00733569	0.0112477	0.0149885	0.026922	0.0164525	0.0138136	0.0104086	0.00537083	0.00790764	0.00169549	0.00435464	0.0119895	0.011924	0.0113356	0.00032428	1.44e-05	0.00138092	0.0115715	0.00807184	0.00942817	0.0109245	0.0021949	0.00066097	0.00320914	0.00256212	0.0124601	0	0.00737996	0.000937236	0.00584638	0.00720259	no
Barnaul_Healthy-9	0.0235328	0.00165353	0.00276748	0.0112557	0.0116476	0.0088646	0.00560993	0.00502092	0.0197028	0.00064495	0.00891839	0.0130467	0.0115279	0.039548	0.0173579	0.0136478	0.0115026	0.00549397	0.00813492	0.00165987	0.00433822	0.0268137	0.0208602	0.0144874	0.000356871	9.95e-06	0.00141229	0.0144013	0.00938923	0.0102325	0.0118103	0.00240243	0.000624925	0.00360715	0.00317381	0.00201293	0	0.00809842	0.0010634	0.00674562	0.00778367	no
Barnaul_HIV-11	0.00193771	0.00051427	0.00148081	0.0078903	0.000978257	0.00102962	0.00050778	0.000675938	0.0011787	6.06e-05	0.000518005	0.00193224	0.000636778	0.00568672	0.00335728	0.0043545	0.00221104	0.000993089	0.000977747	0.000317142	0.000533916	0.002003	0.00245673	0.00206649	0.000145794	1.76e-06	0.000232773	0.00118375	0.0113507	0.000929168	0.0220575	0.00134638	0.000119093	0.000647856	0.000371746	0.000328407	0	0.00161012	0.000345022	0.0033349	0.000902053	HIV
Barnaul_HIV-12	0.00204692	0.000555929	0.000922568	0.00297462	0.00136764	0.00124897	0.000777185	0.000869629	0.00187975	9.49e-05	0.00059634	0.00211054	0.000763439	0.0057175	0.0032131	0.00287997	0.00223076	0.00115604	0.00112682	0.000358741	0.000525214	0.00212013	0.00247641	0.00260315	0.000123953	2.65e-06	0.000252593	0.00127187	0.00117697	0.00197688	0.00210694	0.001223	0.000157373	0.00065791	0.00045011	0.000315648	0	0.00163883	0.000226705	0.00130291	0.000904048	HIV
Barnaul_HIV-13	0.00147347	0.000599448	0.00124337	0.0041641	0.00056541	0.000735229	0.000372927	0.000315185	0.000729518	5.74e-05	0.000396682	0.00161407	0.000440335	0.00529917	0.00321285	0.00373546	0.00240045	0.000640415	0.000632763	0.000167088	0.000343397	0.00103264	0.00198296	0.00286986	0.000153152	3.41e-06	0.000282658	0.00256953	0.000490494	0.000638794	0.00345194	0.00156798	0.00023723	0.000555902	0.000393979	0.00025613	0	0.00231358	0.000218177	0.00147137	0.000431512	HIV
Barnaul_HIV-14	0.0183709	0.00146905	0.00343841	0.0136919	0.0108681	0.00994981	0.00603044	0.00602604	0.0137853	0.000498043	0.00997068	0.0144113	0.0107076	0.0312264	0.0168869	0.0139753	0.011291	0.00754326	0.00724571	0.00281843	0.00450791	0.118745	0.0336997	0.0135743	0.000332733	1.61e-05	0.00116027	0.00882989	0.0190051	0.00982292	0.0153221	0.00246001	0.000488908	0.00420199	0.0032004	0.00275491	0	0.00762124	0.0015199	0.0146585	0.00845479	HIV

## Sheet: HIV_P8_test
sample	HIV_P24_1-15	HIV_P24_6-20	HIV_P24_11-25	HIV_P24_16-30	HIV_P24_21-35	HIV_P24_26-40	HIV_P24_31-45	HIV_P24_36_50	HIV_P24_41_55	HIV_P24_46-60	HIV_P24_51-65	HIV_P24_56_70	HIV_P24_61-75	HIV_P24_66-80	HIV_P24_71-85	HIV_P24_76_90	HIV_P24_81-95	HIV_P24_86-100	HIV_P24_91_105	HIV_P24_96_110	HIV_P24_101-115	HIV_P24_106-120	HIV_P24_111-125	HIV_P24_116_130	HIV_P24_121-135	HIV_P24_126-140	HIV_P24_131_145	HIV_P24_136-150	HIV_P24_141-155	HIV_P24_146_160	HIV_P24_151-165	HIV_P24_156-170	HIV_P24_161_175	HIV_P24_166-180	HIV_P24_171-185	HIV_P24_176-190	HIV_P24_181-195	HIV_P24_186-200	HIV_P24_191-205	HIV_P24_196-210	HIV_P24_201-212	HIV_label
Israel_Healthy_40	0.0151751	0.00184699	0.00629792	0.00761415	0.00906818	0.00837415	0.00609426	0.00943815	0.0195487	0.000180268	0.0021334	0.0298672	0.00511342	0.0195174	0.00968229	0.0175292	0.0129717	0.00836016	0.00668027	0.0021088	0.00454498	0.014009	0.0172335	0.0118677	0.000250845	2.85e-05	0.00122455	0.00871148	0.0183386	0.00849766	0.0194582	0.00266195	0.000347934	0.0156635	0.00419256	0.00169434	0	0.0108632	0.00182624	0.0192439	0.00428751	no
Israel_Healthy_35	0.0176956	0.00268454	0.00431527	0.00551109	0.00772468	0.00695297	0.00476741	0.00737119	0.0103915	8.68e-05	0.00287314	0.0164614	0.00561554	0.0623426	0.0125195	0.010285	0.00903266	0.0072818	0.00569743	0.0013208	0.00397885	0.0276364	0.0337586	0.00786186	0.000182757	2.46e-05	0.00125224	0.0122171	0.00855987	0.00724231	0.0104681	0.00262736	0.00029864	0.00401236	0.00376875	0.00187281	0	0.00956296	0.00314863	0.00875486	0.00418895	no
Israel_Healthy_29	0.0203466	0.00436433	0.0071051	0.00748042	0.0100819	0.00841885	0.00623183	0.00838712	0.0112464	0.00027017	0.00384681	0.0161463	0.00694986	0.048455	0.0118718	0.00993293	0.0102278	0.00699125	0.00585952	0.00178372	0.0043445	0.00764496	0.00686941	0.0091283	0.000261345	6.85e-05	0.00144519	0.0172499	0.00957679	0.00948099	0.011048	0.00270165	0.00029385	0.00394367	0.00518087	0.00287981	0	0.00792407	0.00192303	0.00968042	0.00646006	no
Barnaul_HIV-6	0.0178955	0.00170765	0.00279003	0.0118141	0.00788138	0.0102121	0.00362849	0.0037758	0.00726007	0.000488738	0.00324308	0.00910977	0.00791616	0.0439533	0.0106271	0.0117746	0.00754897	0.00454391	0.00427845	0.00212364	0.00450323	0.0291466	0.0219302	0.00682117	0.000229742	2.83e-05	0.000651969	0.0626433	0.0504169	0.00427192	0.00734647	0.00180053	0.000325782	0.00343504	0.179913	0.00140195	0	0.00567343	0.00132422	0.580826	0.00520151	HIV
Barnaul_HIV-9	0.00218499	0.000257769	0.000438642	0.00335014	0.00105873	0.00123595	0.000652587	0.00060166	0.00250888	7.25e-05	0.000644824	0.00254742	0.00492995	0.00614567	0.00440838	0.00473494	0.00183251	0.000786936	0.000807422	0.000254013	0.000481918	0.0013077	0.0019003	0.00149982	5.37e-05	3.28e-06	0.000150703	0.000805968	0.000722071	0.000941311	0.00191505	0.000607984	9.22e-05	0.000553903	0.000346767	0.000306808	0	0.00232385	0.000390013	0.00147993	0.000729794	HIV
Barnaul_Healthy-2	0.0250995	0.00137839	0.00183255	0.00949818	0.0100102	0.00642977	0.00446127	0.00500911	0.0172406	0.000536159	0.231436	0.0111921	0.0194917	0.61193	0.0209363	0.0151	0.00923999	0.00415916	0.00838557	0.00153021	0.00633556	0.0192341	0.0220808	0.0115236	0.000347455	8.07e-06	0.00138832	0.0172563	0.00918865	0.0105572	0.0103103	0.00209162	0.000680931	0.0087198	0.00269863	0.00184019	0	0.00641348	0.000784572	0.00474272	0.00685606	no
Barnaul_Healthy-4	0.00790767	0.000568892	0.000903557	0.0039475	0.0043327	0.00313353	0.00182085	0.0018478	0.00625369	0.00323855	0.00287156	0.00502603	0.00379588	0.0122028	0.00929194	0.00799346	0.00428589	0.00208242	0.00279201	0.000555414	0.0016092	0.0168536	0.00626652	0.00534062	0.000151468	7.52e-06	0.000494568	0.00477774	0.00310979	0.0037502	0.00464053	0.000950833	0.000249734	0.00166066	0.00115149	0.000725282	0	0.00416747	0.00050245	0.00244113	0.00281517	no
Barnaul_Healthy-10	0.0181986	0.0014572	0.00267016	0.0103426	0.0112702	0.00774224	0.00481548	0.00501257	0.0163869	0.000571979	0.00702104	0.0115759	0.00934405	0.0289984	0.0168193	0.0133608	0.0110938	0.00580971	0.00778979	0.00162599	0.00513313	0.00993174	0.010569	0.0140467	0.000349212	1.01e-05	0.00125512	0.0113609	0.00931089	0.00944655	0.0122743	0.00244151	0.00064107	0.00354152	0.00280138	0.00179714	0	0.00716589	0.000983827	0.00613663	0.00747919	no
Barnaul_HIV-15	0.0117757	0.00126057	0.00264653	0.00993318	0.00914339	0.00980298	0.00633785	0.00649384	0.0125494	0.000404029	0.00325601	0.0105217	0.00589704	0.0229458	0.0117866	0.010914	0.00969561	0.00653917	0.00564731	0.00248657	0.00350723	0.013451	0.0129796	0.0104005	0.000340748	1.1e-05	0.000890426	0.00619962	0.00784982	0.00740582	0.023143	0.00238133	0.000447389	0.00634049	0.00517858	0.0017214	0	0.00589152	0.00144826	0.00726627	0.00683684	HIV
