# Supplementary material for: Domain-Scan: Combinatorial Sero-Diagnosis of Infectious Diseases Using Machine Learning
Source: Front Immunol. 2021 Feb 10;11:619896. doi: 10.3389/fimmu.2020.619896 (PMC7902724; doi:10.3389/fimmu.2020.619896)
Supplement: Supplementary file 5 [file Table_5.xlsx]

## Sheet: Table S4 - train and test sets
HCV classification			HIV-1 classification
train samples	test samples		train samples	test samples
Israel_HCV_RNAminus_1	Israel_HCV_RNAminus_14		Israel_Healthy_49	Israel_Healthy_40
Israel_HCV_RNAminus_10	Israel_HCV_RNAplus_04		Israel_Healthy_48	Israel_Healthy_35
Israel_HCV_RNAplus_02	Israel_HCV_NR_15		Israel_Healthy_47	Israel_Healthy_29
Israel_HCV_RNAplus_07	Israel_HCV_NR_17		Israel_Healthy_46	Barnaul_HIV-6
Israel_HCV_RNAplus_13	Israel_Healthy_46		Israel_Healthy_45	Barnaul_HIV-9
Israel_HCV_RNAplus_18	Israel_Healthy_32		Israel_Healthy_44	Barnaul_Healthy-2
Israel_HCV_NR_06	Israel_Healthy_31		Israel_Healthy_43	Barnaul_Healthy-4
Israel_HCV_NR_09	Israel_Healthy_30		Israel_Healthy_42	Barnaul_Healthy-10
Israel_HCV_NR_12	Israel_HCV_RNAplus_24		Israel_Healthy_39	Barnaul_HIV-15
Israel_HCV_SVR_01	Israel_HCV_SVR_ 19		Israel_Healthy_38
Israel_HCV_SVR_05	Barnaul_HCV-3		Israel_Healthy_37
Israel_HCV_SVR_08	Barnaul_HCV-10		Israel_Healthy_36
Israel_HCV_SVR_30	Barnaul_Healthy-4		Israel_Healthy_34
Israel_Healthy_49	Barnaul_Healthy-10		Israel_Healthy_33
Israel_Healthy_48			Israel_Healthy_32
Israel_Healthy_47			Israel_Healthy_31
Israel_Healthy_45			Israel_Healthy_30
Israel_Healthy_44			Barnaul_HIV-1
Israel_Healthy_43			Barnaul_HIV-2
Israel_Healthy_42			Barnaul_HIV-3
Israel_Healthy_40			Barnaul_HIV-4
Israel_Healthy_39			Barnaul_HIV-5
Israel_Healthy_38			Barnaul_HIV-7
Israel_Healthy_37			Barnaul_HIV-8
Israel_Healthy_36			Barnaul_HIV-10
Israel_Healthy_35			Barnaul_Healthy-1
Israel_Healthy_34			Barnaul_Healthy-3
Israel_Healthy_33			Barnaul_Healthy-5
Israel_Healthy_29			Barnaul_Healthy-6
Israel_HCV_RNAminus_16			Barnaul_Healthy-7
Israel_HCV_RNAminus_29			Barnaul_Healthy-8
Israel_HCV_RNAminus_30			Barnaul_Healthy-9
Israel_HCV_RNAminus_31			Barnaul_HIV-11
Israel_HCV_RNAplus_28			Barnaul_HIV-12
Israel_HCV_NR_ 21			Barnaul_HIV-13
Israel_HCV_NR_ 23			Barnaul_HIV-14
Israel_HCV_RNAplus_2B
Israel_HCV_SVR_ 20
Israel_HCV_SVR_ 25
Israel_HCV_SVR_ 26
Barnaul_HCV-1
Barnaul_HCV-2
Barnaul_HCV-4
Barnaul_HCV-5
Barnaul_HCV-6
Barnaul_HCV-7
Barnaul_HCV-8
Barnaul_HCV-9
Barnaul_Healthy-1
Barnaul_Healthy-2
Barnaul_Healthy-3
Barnaul_Healthy-5
Barnaul_Healthy-6
Barnaul_Healthy-7
Barnaul_Healthy-8
Barnaul_Healthy-9
