# Supplementary material for: Domain-Scan: Combinatorial Sero-Diagnosis of Infectious Diseases Using Machine Learning
Source: Front Immunol. 2021 Feb 10;11:619896. doi: 10.3389/fimmu.2020.619896 (PMC7902724; doi:10.3389/fimmu.2020.619896)
Supplement: Supplementary file 6 [file Table_6.xlsx]

## Sheet: P3_train_predictions
sample	LR(AUC 0.910)	LDA(AUC 0.888)	KNN(AUC 1.0)	NB(AUC 0.932)	SVM(AUC 0.865)	RDF(AUC 0.999)	is_HCV			RandomForest_confusion_matrix
Barnaul_HCV-8	0.617926	0.998002	1	1	0.606745	0.998424	1				positive	negative
Barnaul_HCV-9	0.554748	0.99748	1	1	0.593473	0.998367	1			predicted_as_positive	31	1
Barnaul_HCV-4	0.516095	0.895989	1	1	0.589523	0.997824	1			predicted_as_negative	1	23
Barnaul_HCV-1	0.601029	0.996381	1	1	0.687168	0.996867	1
Barnaul_HCV-7	0.50316	0.416135	1	1	0.586039	0.996674	1			accuracy:	0.964286
Israel_HCV_NR_06	0.548637	0.988573	1	1	0.58871	0.996367	1
Israel_HCV_NR_ 23	0.490345	0.482752	1	0.00610107	0.585885	0.98076	1
Israel_HCV_SVR_30	0.594378	0.985479	1	1	0.587642	0.97656	1
Barnaul_HCV-2	0.556735	0.955226	1	1	0.6027	0.973069	1
Barnaul_HCV-6	0.520328	0.982736	1	1	0.587603	0.970018	1
Barnaul_HCV-5	0.506674	0.360481	1	1	0.585973	0.969462	1
Israel_HCV_NR_ 21	0.49032	0.392049	1	1.24868e-07	0.585885	0.955074	1
Israel_HCV_RNAminus_31	0.490369	0.500845	1	1	0.585885	0.954469	1
Israel_HCV_RNAminus_29	0.490328	0.502446	1	0.307449	0.585885	0.928619	1
Israel_HCV_RNAplus_2B	0.490365	0.45278	1	4.46956e-10	0.585885	0.928021	1
Israel_HCV_RNAminus_30	0.490624	0.489456	1	2.14614e-09	0.585886	0.926226	1
Israel_HCV_RNAplus_02	0.491232	0.813429	1	1	0.585885	0.923246	1
Israel_HCV_RNAminus_1	0.491321	0.569731	1	0.0134896	0.585885	0.920208	1
Israel_HCV_SVR_ 26	0.490519	0.47891	1	2.47635e-09	0.585885	0.894654	1
Israel_HCV_RNAplus_28	0.490215	0.447321	1	1.05138e-05	0.585885	0.882976	1
Israel_HCV_SVR_ 25	0.49052	0.481536	1	1.63139e-11	0.585885	0.845002	1
Israel_HCV_SVR_ 20	0.490475	0.452952	1	1.02373e-11	0.585885	0.824979	1
Israel_HCV_NR_09	0.490854	0.474074	1	8.97189e-08	0.585885	0.818536	1
Israel_HCV_SVR_05	0.499495	0.553918	1	1	0.586055	0.816694	1
Israel_HCV_RNAplus_13	0.489456	0.945471	1	1	0.585885	0.81265	1
Israel_HCV_RNAminus_10	0.489213	0.558325	1	4.21306e-14	0.585885	0.792202	1
Israel_HCV_RNAplus_07	0.508668	0.682449	1	1	0.585885	0.753899	1
Israel_HCV_RNAminus_16	0.490049	0.374827	1	2.30446e-10	0.585885	0.712186	1
Israel_HCV_NR_12	0.489916	0.593925	1	1.68476e-07	0.585885	0.71164	1
Israel_HCV_SVR_08	0.489854	0.418411	1	7.05204e-11	0.585885	0.683981	1
Israel_HCV_RNAplus_18	0.491993	0.423227	1	1	0.586054	0.660286	1
Israel_Healthy_48	0.490279	0.527509	0	1.81964e-13	0.585885	0.549283	0
Israel_HCV_SVR_01	0.489373	0.35546	1	2.97972e-15	0.585885	0.466868	1
Israel_Healthy_33	0.489636	0.482028	0	6.30341e-10	0.585889	0.392439	0
Israel_Healthy_35	0.48949	0.405266	0	1.06803e-15	0.585885	0.316991	0
Israel_Healthy_38	0.489874	0.439106	0	2.22964e-09	0.585885	0.286341	0
Barnaul_Healthy-5	0.491069	0.353693	0	6.34339e-11	0.585885	0.265994	0
Israel_Healthy_36	0.489017	0.144738	0	5.61782e-07	0.585885	0.227455	0
Israel_Healthy_43	0.487857	0.131563	0	2.85443e-07	0.585885	0.213029	0
Barnaul_Healthy-8	0.489747	0.470683	0	2.60769e-15	0.585885	0.191557	0
Israel_Healthy_45	0.48944	0.425991	0	6.22072e-15	0.585885	0.184195	0
Israel_Healthy_37	0.489438	0.480857	0	2.38067e-15	0.585885	0.161183	0
Israel_Healthy_49	0.48984	0.389733	0	4.01973e-15	0.585885	0.157538	0
Barnaul_Healthy-6	0.48951	0.382605	0	3.84443e-14	0.585885	0.150197	0
Israel_Healthy_42	0.488895	0.267047	0	3.14411e-15	0.585885	0.143128	0
Israel_Healthy_39	0.489315	0.385464	0	8.88933e-16	0.585885	0.126304	0
Israel_Healthy_40	0.489395	0.396144	0	9.82746e-16	0.585885	0.102959	0
Barnaul_Healthy-1	0.489891	0.340445	0	4.95601e-15	0.585885	0.100874	0
Barnaul_Healthy-2	0.489303	0.296461	0	2.86496e-15	0.585885	0.0728528	0
Barnaul_Healthy-9	0.489937	0.324117	0	5.74406e-15	0.585885	0.0562042	0
Barnaul_Healthy-7	0.48977	0.310221	0	2.65515e-15	0.585885	0.0523864	0
Israel_Healthy_29	0.489002	0.310138	0	1.31133e-15	0.585885	0.0439278	0
Israel_Healthy_47	0.489749	0.343152	0	5.95005e-16	0.585885	0.0418622	0
Israel_Healthy_34	0.489179	0.303915	0	6.15312e-15	0.585885	0.0309556	0
Israel_Healthy_44	0.489131	0.371747	0	9.30845e-16	0.585885	0.0175868	0
Barnaul_Healthy-3	0.489702	0.35834	0	1.56334e-15	0.585885	0.0163979	0

## Sheet: P3_test_predictions
sample	LR(AUC 0.729)	LDA(AUC 0.729)	KNN(AUC 0.708)	NB(AUC 0.740)	SVM(AUC 0.563)	RDF(AUC 0.875)	is_HCV			RandomForest_confusion_matrix
Barnaul_HCV-10	0.743168	1	1	1	0.644859	0.997617	1				positive	negative
Barnaul_HCV-3	0.703187	1	0.917805	1	0.612785	0.99149	1			predicted_as_positive	6	0
Israel_HCV_RNAminus_14	0.490357	0.702751	0.278133	1	0.585885	0.85092	1			predicted_as_negative	2	6
Israel_HCV_NR_15	0.490542	0.56153	0.417251	8.98989e-07	0.585885	0.767732	1
Israel_HCV_RNAplus_24	0.490837	0.33987	0.52336	2.89673e-10	0.585885	0.755541	1			accuracy:	0.857143
Israel_HCV_NR_17	0.491854	0.523292	0.313004	0.997061	0.58589	0.711223	1
Israel_Healthy_46	0.489674	0.44725	0.194922	8.29109e-16	0.585885	0.479036	0
Israel_Healthy_30	0.490813	0.39883	0.420779	0.910313	0.585892	0.476573	0
Israel_Healthy_31	0.489679	0.339944	0.101112	3.93832e-14	0.585885	0.399127	0
Israel_HCV_RNAplus_04	0.489472	0.463277	0.0786546	2.2691e-15	0.585885	0.391898	1
Israel_HCV_SVR_ 19	0.490173	0.338271	0.545228	1.80319e-12	0.585885	0.286908	1
Barnaul_Healthy-10	0.489717	0.405005	0.166312	7.11517e-14	0.585885	0.251614	0
Barnaul_Healthy-4	0.497244	0.502245	0.906773	1	0.585893	0.204921	0
Israel_Healthy_32	0.489216	0.380469	0.11029	1.99549e-15	0.585885	0.0929031	0

## Sheet: P8_train_predictions
sample	LR(AUC 0.876)	LDA(AUC 1.0)	KNN(AUC 1.0)	NB(AUC 0.982)	SVM(AUC 0.958)	RDF(AUC 1.0)	is_HCV			RandomForest_confusion_matrix
Barnaul_HCV-7	0.97512	0.997777	1	1	0.999998	0.9998	1				positive	negative
Barnaul_HCV-5	0.945079	0.995755	1	1	0.988237	0.9993	1			predicted_as_positive	32	0
Israel_HCV_RNAplus_18	0.933098	0.999572	1	1	0.999995	0.9973	1			predicted_as_negative	0	24
Israel_HCV_RNAplus_07	0.991499	0.999254	1	1	1	0.996831	1
Israel_HCV_RNAplus_13	0.991723	0.999876	1	1	1	0.996331	1			accuracy:	1
Barnaul_HCV-6	0.97292	0.99716	1	1	0.994939	0.995164	1
Israel_HCV_NR_12	0.930665	0.992368	1	1	0.831145	0.994458	1
Barnaul_HCV-8	0.783374	0.997426	1	1	0.908409	0.99275	1
Barnaul_HCV-2	0.958977	0.990451	1	1	0.779713	0.991164	1
Israel_HCV_SVR_08	0.962683	0.995758	1	1	1	0.988112	1
Israel_HCV_RNAplus_02	0.842091	0.999673	1	1	0.994481	0.984164	1
Barnaul_HCV-4	0.939246	0.82103	1	1	0.978097	0.983789	1
Israel_HCV_NR_06	0.943873	0.998186	1	1	1	0.979064	1
Israel_HCV_NR_ 21	0.351001	0.673421	1	1	0.419759	0.960613	1
Barnaul_HCV-9	0.880075	0.915288	1	1	0.898219	0.959971	1
Israel_HCV_SVR_30	0.608011	0.971537	1	1	0.939169	0.955692	1
Israel_HCV_NR_09	0.703903	0.606954	1	1	0.981157	0.935713	1
Israel_HCV_RNAminus_10	0.623361	0.83786	1	1	0.779819	0.930556	1
Israel_HCV_NR_ 23	0.350029	0.562946	1	1	0.416073	0.926529	1
Barnaul_HCV-1	0.989702	0.994656	1	1	1	0.919565	1
Israel_HCV_RNAplus_28	0.348366	0.867622	1	0.000231439	0.410651	0.903783	1
Israel_HCV_SVR_ 26	0.346975	0.874628	1	2.3806e-14	0.398571	0.900983	1
Israel_HCV_SVR_05	0.429401	0.566697	1	1	0.635526	0.878498	1
Israel_HCV_SVR_ 20	0.346428	0.945467	1	8.13318e-14	0.402835	0.871177	1
Israel_HCV_SVR_ 25	0.349421	0.699351	1	6.99876e-15	0.406304	0.867606	1
Israel_HCV_RNAminus_16	0.349185	0.576137	1	3.91409e-07	0.413157	0.856303	1
Israel_HCV_RNAminus_29	0.347562	0.616799	1	5.12229e-16	0.40647	0.842856	1
Israel_HCV_SVR_01	0.410379	0.947119	1	1	0.59743	0.838037	1
Israel_HCV_RNAminus_30	0.346889	0.494754	1	6.60727e-09	0.410723	0.822277	1
Israel_HCV_RNAminus_31	0.345595	0.764631	1	4.05696e-13	0.403811	0.793749	1
Israel_HCV_RNAplus_2B	0.342514	0.970964	1	3.69829e-08	0.394951	0.678719	1
Israel_HCV_RNAminus_1	0.340596	0.899165	1	1	0.377561	0.510085	1
Israel_Healthy_48	0.351243	0.388033	0	1.01404e-10	0.419728	0.363432	0
Israel_Healthy_49	0.348606	0.229824	0	4.51164e-18	0.409656	0.321241	0
Israel_Healthy_38	0.344102	0.168348	0	3.07234e-15	0.380144	0.248546	0
Israel_Healthy_39	0.344539	0.246961	0	1.20062e-17	0.37647	0.217027	0
Barnaul_Healthy-2	0.336987	0.0146097	0	1.07741e-11	0.37288	0.186515	0
Israel_Healthy_44	0.338455	0.0145571	0	1.83511e-15	0.375082	0.167194	0
Israel_Healthy_33	0.344649	0.00895688	0	2.72615e-18	0.382008	0.128505	0
Israel_Healthy_40	0.342177	0.209314	0	2.85412e-18	0.378077	0.127204	0
Barnaul_Healthy-5	0.348611	0.213152	0	2.26459e-19	0.384907	0.119245	0
Israel_Healthy_47	0.341652	0.0639363	0	1.96986e-20	0.376691	0.113613	0
Israel_Healthy_36	0.338628	0.015773	0	1.05526e-17	0.373591	0.112461	0
Barnaul_Healthy-8	0.353912	0.0716714	0	9.61039e-15	0.386307	0.10756	0
Israel_Healthy_29	0.344262	0.072176	0	4.54684e-20	0.379398	0.0746798	0
Barnaul_Healthy-3	0.350522	0.0296394	0	1.33452e-17	0.381471	0.0690976	0
Israel_Healthy_43	0.34287	0.0792336	0	5.22327e-19	0.383031	0.0590881	0
Barnaul_Healthy-7	0.342173	0.010951	0	2.20291e-20	0.382009	0.057169	0
Israel_Healthy_37	0.343144	0.0817365	0	1.11083e-18	0.380253	0.0553929	0
Barnaul_Healthy-6	0.34847	0.0651278	0	8.65934e-18	0.379998	0.0488595	0
Barnaul_Healthy-9	0.347376	0.073622	0	1.52364e-19	0.383211	0.0475321	0
Israel_Healthy_42	0.342862	0.0148272	0	1.86408e-16	0.369276	0.0449607	0
Israel_Healthy_34	0.342905	0.0176945	0	9.98561e-18	0.376863	0.0432226	0
Israel_Healthy_35	0.341035	0.0171287	0	1.28061e-19	0.377786	0.0345214	0
Barnaul_Healthy-1	0.348939	0.0469987	0	1.49858e-19	0.378106	0.0169095	0
Israel_Healthy_45	0.343563	0.0223126	0	8.57697e-20	0.377221	0.00931429	0

## Sheet: P8_test_predictions
sample	LR(AUC 0.979)	LDA(AUC 0.708)	KNN(AUC 1.0)	NB(AUC 0.896)	SVM(AUC 0.958)	RDF(AUC 1.0)	is_HCV			RandomForest_confusion_matrix
Israel_HCV_NR_17	0.902988	0.999972	1	1	0.976801	0.9975	1				positive	negative
Israel_HCV_RNAplus_04	0.931301	0.999974	1	1	0.988403	0.996331	1			predicted_as_positive	8	0
Barnaul_HCV-10	0.769442	0.999939	0.811629	1	0.954499	0.974823	1			predicted_as_negative	0	6
Barnaul_HCV-3	0.975885	0.91734	1	1	0.999995	0.968325	1
Israel_HCV_RNAplus_24	0.352325	0.588408	1	0.986349	0.419491	0.936089	1			accuracy:	1
Israel_HCV_RNAminus_14	0.538578	0.152641	0.643778	1	0.687779	0.858333	1
Israel_HCV_SVR_ 19	0.348259	0.82432	0.937031	2.79552e-16	0.40354	0.854323	1
Israel_HCV_NR_15	0.450162	0.0309262	0.830858	1	0.676385	0.802635	1
Israel_Healthy_46	0.341485	0.203161	0.188071	1.20311e-17	0.382274	0.29771	0
Barnaul_Healthy-10	0.346909	0.085528	0	1.04554e-17	0.377091	0.225126	0
Israel_Healthy_31	0.343865	0.0474976	0	4.35578e-20	0.380024	0.191319	0
Israel_Healthy_30	0.348515	0.0510518	0	1.96972e-18	0.373499	0.0822464	0
Barnaul_Healthy-4	0.344939	1	0.603818	1	0.567715	0.0454012	0
Israel_Healthy_32	0.343016	0.0339505	0	6.28354e-19	0.377906	0.035431	0

## Sheet: P3P8_train_predictions
sample	LR(AUC 0.882)	LDA(AUC 0.987)	KNN(AUC 1.0)	NB(AUC 0.990)	SVM(AUC 0.961)	RDF(AUC 1.0)	is_HCV			RandomForest_confusion_matrix
Barnaul_HCV-5	0.941906	0.98338	1	1	0.989727	0.991667	1				positive	negative
Barnaul_HCV-7	0.975205	0.991933	1	1	0.999999	0.990433	1			predicted_as_positive	32	0
Israel_HCV_NR_06	0.947661	0.999919	1	1	1	0.987367	1			predicted_as_negative	0	24
Barnaul_HCV-4	0.943324	0.826248	1	1	0.981757	0.9846	1
Barnaul_HCV-8	0.778295	0.999662	1	1	0.946607	0.983748	1			accuracy:	1
Barnaul_HCV-6	0.973838	0.997752	1	1	0.995354	0.982	1
Israel_HCV_SVR_30	0.73797	0.980512	1	1	0.96336	0.981067	1
Barnaul_HCV-9	0.89967	0.992714	1	1	0.934397	0.977364	1
Barnaul_HCV-2	0.965763	0.99818	1	1	0.783264	0.976914	1
Israel_HCV_RNAplus_13	0.990956	0.999866	1	1	1	0.968395	1
Israel_HCV_RNAplus_07	0.990481	0.997608	1	1	1	0.96574	1
Israel_HCV_NR_ 21	0.348711	0.646479	1	1	0.420096	0.964026	1
Israel_HCV_RNAplus_02	0.817616	0.999549	1	1	0.995003	0.962995	1
Israel_HCV_SVR_08	0.959758	0.991351	1	1	1	0.955944	1
Israel_HCV_RNAplus_18	0.930934	0.998566	1	1	0.999997	0.943826	1
Israel_HCV_NR_12	0.925562	0.989053	1	1	0.837006	0.943423	1
Barnaul_HCV-1	0.990196	0.999607	1	1	1	0.938479	1
Israel_HCV_NR_ 23	0.347859	0.581613	1	0.964807	0.416589	0.933126	1
Israel_HCV_SVR_ 26	0.344516	0.841771	1	2.6781e-32	0.39775	0.902425	1
Israel_HCV_NR_09	0.693832	0.702418	1	1	0.982479	0.894186	1
Israel_HCV_RNAplus_28	0.346028	0.707559	1	1.81331e-17	0.410976	0.894148	1
Israel_HCV_RNAminus_29	0.345516	0.684101	1	9.40342e-21	0.40758	0.893423	1
Israel_HCV_SVR_05	0.4274	0.565445	1	1	0.681877	0.888433	1
Israel_HCV_SVR_ 25	0.346955	0.6895	1	1.08986e-35	0.405529	0.887456	1
Israel_HCV_RNAminus_10	0.61601	0.808674	1	1	0.783264	0.871352	1
Israel_HCV_SVR_ 20	0.343763	0.858927	1	2.88378e-35	0.401878	0.860056	1
Israel_HCV_RNAminus_31	0.343406	0.743873	1	1.62325e-15	0.404548	0.854594	1
Israel_HCV_RNAminus_30	0.345619	0.485302	1	3.1094e-26	0.411284	0.84513	1
Israel_HCV_RNAminus_16	0.346995	0.576463	1	2.21194e-24	0.413252	0.791152	1
Israel_HCV_RNAplus_2B	0.340102	0.803644	1	8.06452e-28	0.395315	0.75479	1
Israel_HCV_SVR_01	0.408969	0.0760859	1	1	0.598625	0.737498	1
Israel_HCV_RNAminus_1	0.338678	0.883822	1	1.15199e-27	0.376442	0.581148	1
Israel_Healthy_48	0.348593	0.258127	0	5.68355e-33	0.418814	0.42283	0
Israel_Healthy_38	0.342006	0.351719	0	4.64379e-28	0.380546	0.314371	0
Israel_Healthy_49	0.345443	0.225531	0	6.34929e-43	0.407917	0.259335	0
Israel_Healthy_33	0.344734	0.0141672	0	5.42898e-35	0.378139	0.221576	0
Barnaul_Healthy-5	0.346408	0.0947077	0	6.49996e-44	0.385302	0.201033	0
Israel_Healthy_39	0.341926	0.333314	0	3.96201e-43	0.37379	0.153833	0
Barnaul_Healthy-2	0.33489	0.0115776	0	1.46747e-36	0.371055	0.143191	0
Israel_Healthy_44	0.336336	0.0286228	0	8.27962e-39	0.37229	0.134208	0
Israel_Healthy_36	0.336096	0.0144565	0	5.09835e-39	0.369767	0.109665	0
Barnaul_Healthy-8	0.351498	0.0377176	0	1.10269e-40	0.384862	0.0991333	0
Israel_Healthy_35	0.338855	0.0319629	0	1.53709e-45	0.375377	0.0892556	0
Israel_Healthy_47	0.339461	0.095116	0	2.16265e-46	0.374114	0.081269	0
Israel_Healthy_40	0.339668	0.225125	0	1.28885e-44	0.375384	0.0794	0
Israel_Healthy_37	0.340838	0.125869	0	8.77403e-45	0.377763	0.0760571	0
Israel_Healthy_43	0.33961	0.079726	0	2.88149e-35	0.378146	0.0728381	0
Barnaul_Healthy-9	0.345365	0.0532307	0	3.40559e-44	0.382027	0.0686095	0
Israel_Healthy_29	0.341633	0.145274	0	1.82032e-45	0.376463	0.0494667	0
Barnaul_Healthy-3	0.348062	0.0144373	0	7.40477e-44	0.380269	0.0481333	0
Israel_Healthy_34	0.340663	0.0282311	0	5.62644e-43	0.373793	0.0415429	0
Israel_Healthy_42	0.340262	0.0325018	0	5.48289e-42	0.366211	0.0404619	0
Israel_Healthy_45	0.341359	0.0564869	0	1.05536e-45	0.37461	0.0365333	0
Barnaul_Healthy-7	0.340046	0.0134313	0	1.18286e-45	0.380446	0.0326222	0
Barnaul_Healthy-6	0.345985	0.0347741	0	7.3485e-42	0.379027	0.0274619	0
Barnaul_Healthy-1	0.346607	0.0309532	0	6.58016e-45	0.376999	0.0205667	0

## Sheet: P3P8_test_predictions
sample	LR(AUC 0.979)	LDA(AUC 0.896)	KNN(AUC 1.0)	NB(AUC 0.792)	SVM(AUC 0.958)	RDF(AUC 1.0)	is_HCV			RandomForest_confusion_matrix
Barnaul_HCV-10	0.832246	1	1	1	0.991783	0.974833	1				positive	negative
Israel_HCV_NR_17	0.902246	0.999262	1	1	0.979417	0.968883	1			predicted_as_positive	8	0
Barnaul_HCV-3	0.981631	0.999999	1	1	0.999999	0.962748	1			predicted_as_negative	0	6
Israel_HCV_RNAplus_04	0.931645	0.999205	1	1	0.989319	0.945595	1
Israel_HCV_RNAplus_24	0.350181	0.587762	1	4.71703e-12	0.420256	0.890881	1			accuracy:	1
Israel_HCV_RNAminus_14	0.531478	0.303362	0.637984	1	0.690983	0.820129	1
Israel_HCV_NR_15	0.446025	0.0403613	0.823499	1	0.681416	0.77026	1
Israel_HCV_SVR_ 19	0.345511	0.789815	0.849988	5.37847e-37	0.401963	0.684204	1
Israel_Healthy_46	0.339086	0.11929	0	5.74543e-43	0.380113	0.276244	0
Barnaul_Healthy-10	0.344489	0.0581101	0	2.61585e-42	0.376831	0.248119	0
Israel_Healthy_31	0.341148	0.119666	0	1.92841e-45	0.377755	0.22199	0
Israel_Healthy_30	0.34442	0.104851	0	1	0.395479	0.214454	0
Barnaul_Healthy-4	0.346705	0.00706598	0.603911	1	0.615709	0.167779	0
Israel_Healthy_32	0.340646	0.0596138	0	4.62908e-45	0.374959	0.0222333	0

## Sheet: feature_importance
domain	importance
CORE_26_40	0.164767
CORE_31_45	0.117533
CORE_21_35	0.0741019
HCV_NS5A_281_330	0.068359
HCV_E2_1_20	0.0639961
CORE_36_50	0.0583286
CORE_76_90	0.0544678
HCV_NS5A_311_360	0.0458469
HCV_NS5A_261_310	0.045404
HCV_NS5A_271_320	0.0346651
HCV_E2_131_150	0.0287866
CORE_16_30	0.0226396
CORE_61_75	0.0204825
HCV_NS5A_291_340	0.0186401
HCV_NS5A_391-440	0.0161772
HCV_E2_86-105	0.0146754
CORE_41-55	0.0146109
HCV_NS5A_121-170	0.0142893
HCV_E2_201-220	0.0140442
CORE_101_115	0.0130449
CORE_66_80	0.0125628
HCV_NS5A_381_430	0.0124974
HCV_NS3_391_440	0.0109157
HCV_E2_191-210	0.00978762
HCV_NS5A_371-420	0.00826126
HCV_NS3_DOMAIN_2	0.00782482
HCV_E2_121-140	0.00733592
HCV_E2_226-245	0.0068714
HCV_E2_216-235	0.00657406
HCV_NS3_81-130	0.00555087
HCV_E2_76-95	0.00502203
HCV_E2_181-200	0.00193572
