# Supplementary material for: Domain-Scan: Combinatorial Sero-Diagnosis of Infectious Diseases Using Machine Learning
Source: Front Immunol. 2021 Feb 10;11:619896. doi: 10.3389/fimmu.2020.619896 (PMC7902724; doi:10.3389/fimmu.2020.619896)
Supplement: Supplementary file 7 [file Table_7.xlsx]

## Sheet: train_predictions
sample	LR(AUC 1.0)	LDA(AUC 1.0)	KNN(AUC 1.0)	NB(AUC 1.0)	SVM(AUC 1.0)	RDF(AUC 1.0)	is_HCV			RandomForest_confusion_matrix
Barnaul_HIV-1	0.925568	1	1	1	1	0.994389	1				positive	negative
Barnaul_HIV-2	0.802837	0.999997	1	1	0.999987	0.994389	1			predicted_as_positive	12	0
Barnaul_HIV-3	0.613852	0.999999	1	1	0.959464	0.994389	1			predicted_as_negative	0	24
Barnaul_HIV-4	0.928065	1	1	1	1	0.994389	1
Barnaul_HIV-7	0.713322	0.940778	1	1	0.911068	0.994389	1
Barnaul_HIV-10	0.755327	1	1	1	0.996714	0.994389	1			accuracy:	1
Barnaul_HIV-11	0.532668	0.169497	1	1	0.62474	0.994389	1
Barnaul_HIV-14	0.822751	0.999997	1	1	0.997345	0.994389	1
Barnaul_HIV-8	0.404508	0.977342	1	1	0.604439	0.974389	1
Barnaul_HIV-12	0.678501	0.979167	1	1	0.909611	0.964389	1
Barnaul_HIV-5	0.372939	0.987409	1	1	0.604624	0.904389	1
Barnaul_HIV-13	0.378182	0.000395803	0.2	1	0.163625	0.724389	1
Israel_Healthy_36	0.341087	8.07624e-05	0	6.50024e-05	0.109639	0.0388889	0
Israel_Healthy_49	0.338494	8.72255e-05	0	1.60544e-06	0.104084	0.03	0
Israel_Healthy_44	0.339677	0.00010246	0	3.39278e-06	0.107981	0.0155	0
Israel_Healthy_31	0.341912	8.71592e-05	0	3.6636e-06	0.111482	0.00888889	0
Israel_Healthy_48	0.337901	8.87114e-05	0	1.4359e-06	0.103423	0	0
Israel_Healthy_47	0.339232	9.38234e-05	0	1.55982e-06	0.106836	0	0
Israel_Healthy_46	0.338266	9.30712e-05	0	1.3429e-06	0.104513	0	0
Israel_Healthy_45	0.33937	9.46104e-05	0	1.50978e-06	0.106636	0	0
Israel_Healthy_43	0.339877	9.79863e-05	0	1.8204e-06	0.107452	0	0
Israel_Healthy_42	0.339779	9.32164e-05	0	3.53067e-06	0.107978	0	0
Israel_Healthy_39	0.338665	9.45211e-05	0	1.50609e-06	0.105471	0	0
Israel_Healthy_38	0.339038	8.96532e-05	0	1.33402e-06	0.105897	0	0
Israel_Healthy_37	0.338446	9.65402e-05	0	3.11209e-06	0.105277	0	0
Israel_Healthy_34	0.339161	9.9116e-05	0	3.07964e-06	0.106966	0	0
Israel_Healthy_33	0.337526	8.51331e-05	0	1.34212e-06	0.102553	0	0
Israel_Healthy_32	0.338722	8.68948e-05	0	1.38743e-06	0.105222	0	0
Israel_Healthy_30	0.337979	8.53235e-05	0	6.25426e-06	0.103161	0	0
Barnaul_Healthy-1	0.341774	9.2326e-05	0	3.3368e-06	0.108586	0	0
Barnaul_Healthy-3	0.341484	9.05557e-05	0	3.44845e-06	0.109235	0	0
Barnaul_Healthy-5	0.341796	8.90873e-05	0	3.01248e-06	0.108256	0	0
Barnaul_Healthy-6	0.340125	9.51414e-05	0	5.4173e-06	0.10776	0	0
Barnaul_Healthy-7	0.342468	9.39665e-05	0	3.17245e-06	0.109214	0	0
Barnaul_Healthy-8	0.340522	9.04655e-05	0	2.54977e-06	0.107097	0	0
Barnaul_Healthy-9	0.338663	7.67831e-05	0	0.000209646	0.106261	0	0

## Sheet: test_predictions
sample	LR(AUC 1.0)	LDA(AUC 1.0)	KNN(AUC 1.0)	NB(AUC 1.0)	SVM(AUC 1.0)	RDF(AUC 1.0)	is_HCV			RandomForest_confusion_matrix
Barnaul_HIV-6	0.839073	0.975588	1	1	0.988976	0.994389	1				positive	negative
Barnaul_HIV-15	0.862636	0.997867	1	1	0.993418	0.994389	1			predicted_as_positive	3	0
Barnaul_HIV-9	0.546454	0.0273909	1	1	0.605108	0.984389	1			predicted_as_negative	0	6
Israel_Healthy_29	0.33996	0.000101435	0	2.92782e-06	0.107678	0.098	0
Barnaul_Healthy-2	0.342766	0.000100891	0	2.2954e-06	0.109917	0.008	0
Israel_Healthy_40	0.338026	9.36359e-05	0	1.8471e-06	0.104319	0	0			accuracy:	1
Israel_Healthy_35	0.339204	9.98795e-05	0	2.71053e-06	0.108417	0	0
Barnaul_Healthy-4	0.33889	7.72406e-05	0	0.000123899	0.103022	0	0
Barnaul_Healthy-10	0.341158	9.85027e-05	0	1.61584e-06	0.110358	0	0

## Sheet: feature_importance
domain	importance
HIV_GP160_291_340	0.14
HIV_GP160_541_590	0.13
HIV_GP160_521_570	0.13
HIV_GP160_581_630	0.11
HIV_GP160_551_600	0.11
HIV_GP160_271_320	0.1
HIV_GP160_561_610	0.09
HIV_GP160_571_620	0.08
HIV_GP160_611_660	0.06
HIV_GP160_591-640	0.03
HIV_GP160_281_330	0.02
